# Supplementary material for: Failure to receive prescribed imaging is associated with increased early mortality after injury in Cameroon
Source: PLOS Glob Public Health. 2023 Aug 18;3(8):e0001951. doi: 10.1371/journal.pgph.0001951 (PMC10437996; doi:10.1371/journal.pgph.0001951)
Supplement: S1 Data — (XLSX) [file pgph.0001951.s001.xlsx]

## Sheet: Sheet1
age	sex	hospital	arrivaldate	urban	cellphone	traveldistance	injurydate	education	fuel___wood	fuel___charcoal	fuel___lpg	fuel___kerosene	fuel___other	occupation___self_emp	occupation___salaried	occupation___student	occupation___housewife_husband	occupation___unemp	occupation___unable_work	occupation___retired	occupation___unknown	occupation___other	occupation_other	lifesigns	vitals1_sbp	vitals1_dbp	vitals1_hr	vitals1_rr	scenecare	priorcare	airway	respirations	chestrise	trachealdeviation	breath	palpablepulse	externalbleeding	fast	peritoneallavage	pupils	gcs_eyes	gcs_verbal	gcs_motor	i_mechanismtype	i_mechanism	radio_xray___head	radio_xray___neck	radio_xray___chest	radio_xray___abd
27	1	HLD	10/14/2017 3:59	1	1	10	2017-10-14	2	0	0	1	0	0	1	0	0	0	0	0	0	0	0		1	96	44	100		1		1	1	1	0	0	1	1	3	3	1	4	5	6	3	1	0	0	0	0
46	2	HLD	10/14/2017 3:59	1	1	10	2017-10-14	2	0	1	0	0	0	1	0	0	0	0	0	0	0	0		1	144	96	100		1	0	1	1	1	0	0	1	1	3	3	1	4	5	6	3	1	0	0	0	0
29	2	HLD	10/14/2017 6:49		1	4	2017-10-14	2	0	0	0	1	0	1	0	0	0	0	0	0	0	0		1	130	70	100		0	0	1	1	1	0	0	1	0	3	3	1	4	5	6	1	1	0	0	0	0
25	1	HLD	10/15/2017 1:50	1	1	3	2017-10-15	2	0	0	0	1	0	1	0	0	0	0	0	0	0	0		1	110	68	100	24	1	0	1	1	1	0	0	1	1	3	3	1	4	5	6	3	1	0	0	0	0
31	2	HLD	10/15/2017 2:08	1	1	4	2017-10-15	2	0	0	0	1	0	1	0	0	0	0	0	0	0	0		1	151	80	80		0	0	1	1	1	0	0	1	0	3	3	1	4	5	6		1	0	0	0	0
34	1	HLD	10/15/2017 12:14	1	1	4	2017-10-15	2	0	0	1	0	0	0	1	0	0	0	0	0	0	0		1	129	71	86		0	0	1	1	1	0	0	1	1	3	3	1	4	5	6	3	1	0	0	0	0
33	2	HRL	10/14/2017 11:00	1	1	2.5	2017-10-14	3	0	0	1	0	0	1	0	0	0	0	0	0	0	0		1	102	91	82	18	0	0	1	1	1	0	0	1	1	3	3	1	4	5	6	1	1	0	0	0	0
60	2	HRL	10/14/2017 3:27	1	1	1	2017-10-14	0	1	0	0	0	0	1	0	0	0	0	0	0	0	0		1	155	99	81	19	0	0	1	1	1	0	0	1	1	3	3	1	4	5	6	1	1	0	0	0	0
13	2	HRL	10/14/2017 6:59	1	1	2.5	2017-10-14	2	1	0	0	0	0	0	0	1	0	0	0	0	0	0		1	139	94	113	19	1	0	1	1	1	0	0	1	1	3	3	1	4	5	6	1	5	0	0	0	0
18	1	HRL	10/17/2017 9:01	1	1	3.5	2017-10-14	2	0	1	0	0	0	0	0	1	0	0	0	0	0	0		1	149	83	80	19	0	0	1	1	1	0	0	1	1	3	3	1	4	5	6	1	1	0	0	0	0
32	2	HRL	10/14/2017 9:00	1	1	4	2017-10-14	2	0	0	1	0	0	1	0	0	0	0	0	0	0	0		1	128	87	88	24	0	0	1	1	1	0	0	1	1	3	3	1	4	5	6	1	1	0	0	0	0
27	1	HRL	10/14/2017 11:00	1	1	6	2017-10-14	1	0	0	1	0	0	1	0	0	0	0	0	0	0	0		1					0	0	1	1	1	0	0	1	1	3	3	1	4	5	6	1	1	0	0	0	0
25	1	HRL	10/14/2017 11:00	1	1	6	2017-10-14	3	0	0	1	0	0	0	0	1	0	0	0	0	0	0		1	156	101	73	20	0	0	1	1	1	0	0	1	1	3	3	1	4	5	6	1	1	0	0	1	0
39	1	HRL	10/15/2017 8:38	1	1	0.5	2017-10-08	3	0	0	1	0	0	0	1	0	0	0	0	0	0	0		1	127	72	75	18	0	1	1	1	1	0	0	1	1	3	3	1	4	5	6	1	5	0	0	0	0
23	1	HRL	10/15/2017 3:30	1	1		2017-10-15	2	1	0	1	0	0	0	1	0	0	0	0	0	0	0		1	122	83	69	18	0	0	1	1	1	0	0	1	1	3	3	1	4	5	6	1	1	0	0	0	0
39	1	HRL	10/15/2017 6:00	1	1		2017-10-15	1	0	0	0	1	0	1	0	0	0	0	0	0	0	0		1	123	87	70		0	0	1	1	1	0	0	1	1	3	3	1	4	5	6	1	1	0	0	0	0
3	1	HRL	10/15/2017 6:00	1	1	2.5	2017-10-15	1	1	0	1	0	0	0	0	0	0	0	0	0	0	1	child	1					0	0	1	1	1	0	0	1	1	3	3	1	4	5	6	1	1	0	0	0	0
29	1	HRL	10/15/2017 8:26	1	1	2.5	2017-10-15	2	0	0	1	0	0	0	1	0	0	0	0	0	0	0		1	151	79	78		0	0	1	1	1	0	0	1	1	3	3	1	4	5	6	1	2	0	0	0	0
14	1	HRL	10/15/2017 10:18	1	1	2	2017-10-15	1	1	0	0	0	0	0	0	1	0	0	0	0	0	0		1					0	1	1	1	1	0	0	1	1	3	3	1	4	5	6	2	4	0	0	0	0
18	2	HRL	10/16/2017 3:17	1	1	4	2017-10-04	2	1	0	0	0	0	0	0	1	0	0	0	0	0	0		1	107	64	81		0	0	1	1	1	0	0	1	1	3	3	1	4	5	6	1	1	0	0	0	0
21	2	HRL	10/16/2017 3:11	1	1	4	2017-10-16	3	1	0	1	0	0	0	0	1	0	0	0	0	0	0		1	113	69	88		0	0	1	1	1	0	0	1	1	3	3	1	4	5	6	1	1	0	0	0	0
38	1	HRL	10/16/2017 3:11	1	1	4	2017-10-16	1	0	0	1	0	0	1	0	0	0	0	0	0	0	0		1	126	81	63		0	0	1	1	1	0	0	1	1	3	3	1	4	5	6	1	1	0	0	0	0
32	1	HRL	10/16/2017 3:13	1	1	4	2017-10-16	1	0	0	1	0	0	0	1	0	0	0	0	0	0	0		1	101	69	69		0	0	1	1	1	0		1	1	3	3	1	4	5	6	1	1	0	0	0	0
7	1	HRL	10/16/2017 9:24	1	1	0.5	2017-10-16	1	0	1	0	0	0	0	0	1	0	0	0	0	0	0		1					1	1	1	1	1	0	0	1	1	3	3	1	4	5	6	1	3	0	0	0	0
36	1	HCP	10/15/2017 9:59	0	1	6	2017-10-14	2	0	0	1	0	0	1	0	0	0	0	0	0	0	0		0	124	73	69	23	1	1	1	1	1	0	0	1	0	3	3	1	4	5	6	1	3	0	1	0	0
32	2	HCP	10/16/2017 11:15	0	1	10	2017-10-16	2	0	0	1	0	0	0	0	0	1	0	0	0	0	0		1	141	77	72	25	1	0	1	1	1	0	0	1	1	3	3	1	4	5	6	3	1	0	1	0	0
18	1	HRL	10/17/2017 9:08	1	1	3	2017-10-17	2	1	0	0	0	0	0	1	0	0	0	0	0	0	0		1	126	63	68		0	0	1	1	1	0	0	1	0	3	3	1	4	5	6	1	1	0	0	0	0
13	1	HRL	10/17/2017 9:30	1	1	0.5	2017-10-17	1	1	0	0	0	0	1	0	0	0	0	0	0	0	0		1					0	0	1	1	1	0	0	1	1	3	3	1	4	5	6	1	3	0	0	0	0
45	1	HRL	10/17/2017 9:40	1	1	1	2017-10-17	1	1	0	0	0	0	1	0	0	0	0	0	0	0	0		1	138	87	120	20	0	0	1	1	1	0	0	1	1	3	3	1	4	5	6	1	2	0	0	0	0
69	1	HRL	10/17/2017 9:59	1	1	1	2017-10-17	1	1	0	0	0	0	0	1	0	0	0	0	0	0	0		1	162	105	123	19	0	0	1	1	1	0	0	1	1	3	3	1	4	5	6	1	2	0	0	0	0
33	1	HRL	10/17/2017 9:00	1	1	2	2017-10-17	1	0	0	0	1	0	1	0	0	0	0	0	0	0	0		1	115	75	78	20	0	0	1	1	1	0	0	1	1	3	3	1	4	5	6	1	1	0	0	0	0
50	1	HRL	10/17/2017 9:00	1	1	3	2017-10-10	1	1	0	0	0	0	1	0	0	0	0	0	0	0	0		1					0	1	1	1	1	0	0	1	0	3	3	1	4	5	6	1	3	0	0	0	0
	1	HRL	10/17/2017 10:30	1	0	3	2017-10-17	0	1	0	0	0	0	1	0	0	0	0	0	0	0	0		1	108	66	77		0	0	1	1	1	0	0	1	0	3	3	1	4	5	6	1	2	0	0	0	0
48	1	HRL	10/17/2017 3:08	1	1	8	2017-10-17	1	1	0	0	0	0	1	0	0	0	0	0	0	0	0		1	140	98	75		0	0	1	1	1	0	0	1	0	3	3	1	4	5	6	1	2	0	0	0	0
37	1	HRL	10/17/2017 3:17	1	1	8	2017-10-17	1	1	0	0	0	0	1	0	0	0	0	0	0	0	0		1	130	87	72		0	0	1	1	1	0	0	1	0	3	3	1	4	5	6	1	2	0	0	0	0
24	1	HRL	10/18/2017 2:23	1	1	1	2017-10-18	2	0	0	0	0	1	1	0	0	0	0	0	0	0	0		1	162	103	107		0	0	1	1	1	0	0	1	1	3	3	1	4	5	6	1	2	0	0	0	0
32	2	HRL	10/18/2017 9:30	1	1	1.5	2018-10-18	1	0	0	0	1	0	1	0	0	0	0	0	0	0	0		1	144	74	60		0	0	1	1	1	0	0	1	1	3	3	1	4	5	6	2	4	0	0	0	0
29	2	HRL	10/16/2017 1:01	1	1	5	2017-10-16	1	1	0	0	0	0	1	0	0	0	0	0	0	0	0		1	121	65	52		0	0	1	1	1	0	0	1	0	3	3	1	4	5	6	1	1	0	0	0	0
30	1	HRL	10/18/2017 3:00	1	1	2	2017-10-18	2	0	0	1	0	0	1	0	0	0	0	0	0	0	0		1	162	108	93		0	0	1	1	1	0	0	1	0	3	3	1	4	5	6	1	1	0	0	0	0
14	1	HRL	10/18/2017 5:34	1	1	4	2017-10-18	2	1	0	1	0	0	0	0	1	0	0	0	0	0	0		1	108	75	98	17	0	0	1	1	1	0	0	1	1	3	3	1	4	5	6	1	3	0	0	0	0
33	1	HRL	10/18/2017 5:35	1	1	2.5	2017-10-18	3	0	0	1	0	0	0	1	0	0	0	0	0	0	0		1	133	90	69		0	0	1	1	1	0	0	1	1	3	3	1	4	5	6	1	3	0	0	0	0
2.5	1	HRL	10/18/2017 5:45	1	1	2.5	2017-10-18	2	0	0	1	0	0	1	0	0	0	0	0	0	0	0		1	133	90	72		0	0	1	1	1	0		1	1	3	3	1	4	5	6	1	3	0	0	0	0
25	2	HRL	10/18/2017 6:20	1	1	0.5	2017-10-18	3	0	0	1	0	0	0	1	0	0	0	0	0	0	0		1	110	75	82	18	0	0	1	1	1	0	0	1	1	3	3	1	4	5	6	1	3	0	0	0	0
7	1	HRL	10/18/2017 7:30	1	1	1	2017-10-18	1	1	0	0	0	0	0	1	0	0	0	0	0	0	0		1			90	17	0	0	1	1	1	0	0	1	1	3	3	1	4	5	6	1	1	0	0	0	0
24	1	HRL	10/19/2017 4:30	1	1	4	2017-10-19	3	1	0	1	0	0	0	0	0	0	1	0	0	0	0		1	120	82	66	18	0	0	1	1	1	0	0	1	1	3	3	1	4	5	6	1	1	0	0	0	0
26	1	HRL	10/20/2017 5:45	1	1	1	2017-10-20	2	0	0	1	0	0	0	1	0	0	0	0	0	0	0		1	132	85	80	20	0	0	1	1	1	0	0	1	1	3	3	1	4	5	6	1	1	0	0	0	0
52	1	HRL	10/20/2017 2:00	1	1	1.5	2017-10-20	1	1	0	1	0	0	1	0	0	0	0	0	0	0	0		1	138	88	92	18	1	0	1	1	1	0	0	1	1	3	3	1	4	5	6	3	1	0	0	0	0
23	1	HRL	10/20/2017 2:00	1	1	3	2017-10-20	1	1	0	0	0	0	1	0	0	0	0	0	0	0	0		1	139	74	70	17	0	0	1	1	1	0	0	1	1	3	3	1	4	5	6	1	1	0	0	0	0
44	1	HRL	10/20/2017 1:05	1	1	4.5	2017-10-18	3	0	0	1	0	0	1	0	0	0	0	0	0	0	0		1	124	73	73	20	0	0	1	1	1	0	0	1	1	3	3	1	4	5	6	1	1	0	0	0	0
18	2	HRL	10/20/2017 4:21	1	1	3	2017-10-20	2	1	0	1	0	0	0	0	1	0	0	0	0	0	0		1	121	73	90	18	0	0	1	1	1	0	0	1	1	3	3	1	4	5	6	1	1	0	0	0	0
23	1	HRL	10/20/2017 4:18	1	1	1	2017-10-20	1	0	0	1	0	0	1	0	0	0	0	0	0	0	0		1	122	73	80	16	0	0	1	1	1	0	0	1	1	3	3	1	4	5	6	1	1	0	0	0	0
15	2	HRL	10/20/2017 4:21	1	1	1	2017-10-20	2	0	0	0	0	0	0	0	1	0	0	0	0	0	0		1	120	80	70	16	0	0	1	1	1	0	0	1	1	3	3	1	4	5	6	1	1	0	0	0	0
39	1	HRL	10/20/2017 6:30	1	1		2017-10-20	2	0	0	1	0	0	1	0	0	0	0	0	0	0	0		1	122	78	86		0	0	1	1	1	0	0	1	1	3	3	1	4	5	6	2	4	0	0	0	0
40	1	HLD	10/16/2017 9:52	1	1	9	2017-10-16	2	0	0	1	0	0	0	1	0	0	0	0	0	0	0		1	140	90	100	24	0	0	1	1	1	0	0	1	0	3	3	1	4	5	6	1	2	0	0	0	0
43	1	HLD	10/16/2017 9:59	1	1	3	2017-10-16	2	0	0	0	1	0	0	0	0	0	0	0	1	0	0		1	110	67	80	22	1	0	1	1	1	0	0	1	1	3	3	1	4	5	6	2	4	0	0	0	0
87	1	HLD	10/17/2017 9:10	1	0	3	2017-10-17	0	0	0	0	1	0	0	0	0	0	0	0	1	0	0		1	144	79	79	24	0	0	1	2	2	0	1	1	0	3	3	2	3	3	3	1	1	0	0	0	0
40	1	HLD	10/17/2017 11:05	1	1	3	2017-10-17	2	0	0	0	1	0	0	0	0	0	0	1	0	0	0		1	157	90	86	18	0	0	1	1	1	0	0	1	0	3	3	1	4	5	6	1	2	0	0	0	0
30	1	HLD	10/19/2017 1:05	1	1	6	2017-10-19	2	0	1	0	0	0	1	0	0	0	0	0	0	0	0		1	138	71	86	22	1	0	1	1	1	0	0	1	1	3	3	1	4	5	6	2	4	0	0	0	0
39	1	HRL	10/20/2017 6:30	1	1	3	2017-10-20	2	0	0	1	0	0	1	0	0	0	0	0	0	0	0		1	122	78	86		0	0	1	1	1	0	0	1	1	3	3	1	4	5	6	2	4	0	0	0	0
15	1	HRL	10/21/2017 12:00	1	1	1.5	2017-10-20	2	0	1	0	0	0	0	0	1	0	0	0	0	0	0		1	118	84	92	20	0	0	1	1	1	0	0	1		3	3	1	4	5	6	1	8	0	0	0	0
29	2	HRL	10/21/2017 7:40	1	1	5	2017-10-21	3	0	0	1	0	0	1	0	0	0	0	0	0	0	0		1	120	81	68	17	0	0	1	1	1	0	0	1	1	3	3	1	4	5	6	1	1	0	0	0	0
39	1	HRL	10/21/2017 9:35	1	1	1.5	2017-10-21	3	0	1	0	0	0	0	1	0	0	0	0	0	0	0		1	177	106	90		0	0	1	1	1	0	0	1	0	3	3	1	4	5	6	1	1	0	0	0	0
34	1	HRL	10/21/2017 11:19	0	1	2	2017-10-21	3	1	0	0	0	0	0	0	1	0	0	0	0	0	0		1	153	106	93		0	0	1	1	1	0	0	1	1	3	3	1	4	5	6	1	1	0	0	0	0
19	1	HRL	10/21/2017 12:30	1	1	1	2017-10-21	3	0	0	1	0	0	0	0	1	0	0	0	0	0	0		1	119	69	75		0	0	1	1	1	0	0	1	1	3	3	1	4	5	6	2	1	0	0	0	0
57	1	HRL	10/22/2017 8:32	1	1	1	2017-10-22	2	0	0	0	1	0	1	0	0	0	0	0	0	0	0		1	158	98	60		0	0	1	1		0	0	1	1	3	3	1	4	5	6	1	3	0	0	0	0
22	1	HRL	10/23/2017 2:22	1	1	3.5	2017-10-23	2	1	0	0	0	0	1	0	0	0	0	0	0	0	0		1	158	98	60		0	0	1	1	1	0	0	1	0	3	3	1	4	5	6	1	3	0	0	0	0
3	1	HRL	10/23/2017 11:00	1	1	1	2017-10-23	1	0	0	0	0	1	0	0	1	0	0	0	0	0	0		1					1	0	1	1	1	0	0	1	1	3	3	1	4	5	6	1	3	0	0	0	0
77	1	HRL	10/22/2017 12:00	1	1	3.5	2017-10-22	1	1	0	0	0	0	1	0	0	0	0	0	0	0	0		1	165	88	92	20	0	0	1	1	1	0	0	1	1	3	3	1	4	5	6	2	1	0	0	1	0
27	1	HRL	10/21/2017 12:30	1	1	3	2017-10-21	2	0	0	0	1	0	1	0	0	0	0	0	0	0	0		1	138	76	72		0	0	1	1	1	0	0	1	0	3	3	1	4	5	6	1	2	0	0	0	0
24	2	HRL	10/21/2017 9:30	1	1	4	2017-10-21	2	1	0	0	1	0	0	1	0	0	0	0	0	0	0		1	111	86	64		0	0	1	1	1	0	0	1	0	3	3	1	4	5	6	1	2	0	0	0	0
29	1	HRL	10/22/2017 1:40	1	1	4	2017-10-22	2	0	0	0	0	1	1	0	0	0	0	0	0	0	0		1	124	74	82		0	0	1	1	1	0	0	1	0	3	3	1	4	5	6	1	2	0	0	0	0
70	2	HRL	10/23/2017 9:30	1	1	100	2017-10-10	0	1	0	0	0	0	1	0	0	0	0	0	0	0	0		1	141	96	52		0	0	1	1	1	0	0	1	1	3	3	1	4	5	6	2	4	0	0	0	0
32	2	HRL	10/23/2017 9:59	1	1	3	2017-10-22	1	0	1	0	0	0	1	0	0	0	0	0	0	0	0		1	122	79	73		0	1	1	1	1	0	0	1	0	3	3	1	4	5	6	1	2	0	0	0	0
4	2	HRL	10/23/2017 6:00	1	1	2.5	2017-10-23	1	0	0	1	0	0	0	0	1	0	0	0	0	0	0		1					0	0	1	1	1	0	0	1	0	3	3	1	4	5	6	1	3	0	0	0	0
50	1	HRL	10/24/2017 9:59	1	1	2.5	2017-10-22	1	1	0	0	0	0	0	1	0	0	0	0	0	0	0		1	135	85	100		0	0	1	1	1	0	0	1	0	3	3	1	4	5	6	1	2	0	0	0	0
28	2	HRL	10/24/2017 2:00	1	1		2017-10-24	1	1	0	0	0	0	0	0	0	1	0	0	0	0	0		1	127	71	99		0	0	1	1	1	0	0	1	1	3	3	1	4	5	6	2	1	0	0	0	0
16	1	HRL	10/25/2017 9:00	0	1	80	2017-10-24	1	1	0	0	0	0	0	0	1	0	0	0	0	0	0		1					0	1	1	1	1	0	0	1	0	3	3	1	4	5	6	1	2	1	0	0	0
5	1	HRL	10/25/2017 9:00	1	1	1.5	2017-10-24	1	1	0	1	0	0	0	0	1	0	0	0	0	0	0		1					0	0	1	1	1	0	0	1	0	3	3	1	4	5	6	1	2	0	1	0	0
85	1	HRL	10/25/2017 9:00	1	1	4	2017-10-24	0	1	0	0	0	0	1	0	0	0	0	0	0	0	0		1	151	68	46		0	0	1	1	1	0	0	1	0	3	3	1	4	5	6	1	2	0	0	0	0
6	2	HRL	10/25/2017 8:00	1	1	0.5	2017-10-25	1	0	0	1	0	0	0	0	1	0	0	0	0	0	0		1					0	0	1	1	1	0	0	1	1	3	3	1	4	5	6	1	3	0	0	0	0
47	1	HRL	10/24/2017 8:00	1	1	5	2017-10-24	1	1	0	0	0	0	1	0	0	0	0	0	0	0	0		1	119	73	112		0	0	1	1	1	0	0	1	0	3	3	1	4	5	6	1	2	0	0	0	0
21	1	HRL	10/25/2017 2:32	1	1	4	2017-10-25	2	0	0	0	1	0	1	0	0	0	0	0	0	0	0		1	108	61	93		0	0	1	1	1	0	0	1	1	3	3	1	4	5	6	1	3	0	0	0	0
58	2	HRL	10/25/2017 7:40	1	1	4	2017-10-25	1	1	0	1	0	0	0	0	0	1	0	0	0	0	0		1	157	98	77		0	0	1	1	1	0	0	1	1	3	3	1	4	5	6	1	1	0	0	0	0
28	1	HRL	10/25/2017 7:09	1	1	3	2017-10-25	2	0	0	1	0	0	0	1	0	0	0	0	0	0	0		1	87	64	58		0	0	1	1	1	0	0	1	1	3	3	1	4	5	6	3	1	0	0	0	0
26	1	HRL	10/25/2017 7:01	1	1	2.5	2017-10-25	1	0	0	1	0	0	0	1	0	0	0	0	0	0	0		1	123	84	85		0	0	1	1	1	0	0	1	1	3	3	1	4	5	6	1	1	0	0	0	0
5	2	HRL	10/24/2017 8:51	1	1	4	2017-10-22	1	0	0	1	0	0	0	1	0	0	0	0	0	0	0		1					0	0	1	1	1	0	0	1	0	3	3	1	4	5	6	1	3	0	0	0	0
25	1	HRL	10/25/2017 7:30	1	1	3	2017-10-25	2	0	0	1	0	0	0	1	0	0	0	0	0	0	0		1	111	78	66		0	0	1	1	1	0	0	1	1	3	3	1	4	5	6	1	1	0	0	0	0
0	2	HRL	10/25/2017 2:00	1	1	1	2017-10-25	2	0	1	0	0	0	0	0	1	0	0	0	0	0	0		1	109	90	72		0	0	1	1	1	0	0	1	1	3	3	1	4	5	6	2	4	0	0	0	0
23	1	HRL	10/25/2017 1:40	1	1	5	2017-10-24	2	0	0	1	0	0	1	0	0	0	0	0	0	0	0		1	152	102	80		0	0	1	1	1	0	0	1	1	3	3	1	4	5	6	1	1	0	0	0	0
38	2	HRL	10/24/2017 11:00	1	1	7.5	2017-10-23	3	1	0	1	0	0	0	1	0	0	0	0	0	0	0		1	116	79	96		0	1	1	1	1	0	0	1	0	3	3	1	4	5	6	1	2	0	0	0	0
38	1	HRL	10/25/2017 2:29	1	1	3	2017-10-25	1	1	0	0	0	0	0	1	0	0	0	0	0	0	0		1					0	0	1	1	1	0	0	1	0	3	3	1	4	5	6	1	1	0	0	0	0
34	1	HRL	10/25/2017 1:50	1	1	5.5	2017-10-25	1	1	0	0	0	0	0	1	0	0	0	0	0	0	0		1	121	79	80	20	1	0	1	1	1	0	0	1	1	3	3	1	4	5	6	2	4	0	0	0	0
7	1	HRL	10/25/2017 5:44	1	1	1	2017-10-25	1	0	0	1	0	0	0	0	1	0	0	0	0	0	0		1					0	0	1	1	1	0	0	1	1	3	3	1	4	5	6	1	3	0	0	0	0
19	2	HLD	10/20/2017 2:45	1	1	6	2017-10-20	2	0	0	0	1	0	1	0	0	0	0	0	0	0	0		1	130	60	80	23	1	0	1	1	1	0	0	1	0	3	3	1	4	5	6	1	1	0	0	0	0
18	1	HLD	10/20/2017 11:19	1	1	8	2017-10-20	2	0	0	0	1	0	0	0	1	0	0	0	0	0	0		1	146	92	90	22	0	0	1	1	1	0	0	1	1	3	3	1	4	5	6	1	1	0	0	0	0
17	1	HLD	10/21/2017 9:30	1	1	6	2017-10-21	2	0	0	0	1	0	1	0	0	0	0	0	0	0	0		1	140	80	82	22	1	0	1	1	1	0	0	1	1	3	3	1	4	5	6	2	4	0	0	0	0
34	1	HLD	10/22/2017 9:59	1	0	5	2017-10-22	1	0	1	0	0	0	1	0	0	0	0	0	0	0	0		1	120	92	88	20	1	0	1	1	1	0	0	1	1	3	3	1	4	5	6	2	4	0	0	0	0
35	2	HLD	10/22/2017 5:32	1	0	4	2017-10-22	2	0	1	0	0	0	0	0	0	1	0	0	0	0	0		1	96	54	101	24	0	0	1	1	1	0	0	1	1	3	3	1	4	5	6	2	4	0	0	0	0
29	2	HLD	10/22/2017 4:52	1	1	8	2017-10-22	2	0	0	0	1	0	1	0	0	0	0	0	0	0	0		1	110	71	69	20	0	0	1	1	1	0	0	1	1	3	3	1	4	5	6	2	4	0	0	0	0
67	1	HLD	10/22/2017 2:15	1	1	4	2017-10-22	2	0	0	0	1	0	1	0	0	0	0	0	0	0	0		1	151	90	80	20	0	0	1	2	2	1	1	1	1	3	3	2	1	2	2	3	1	0	0	0	0
34	1	HLD	10/22/2017 4:44	1	1	6	2017-10-22	2	0	1	0	0	0	1	0	0	0	0	0	0	0	0		1	157	98	100	24	1	0	1	1	1	0	0	1	1	3	3	1	4	5	6	2	4	0	0	0	0
32	2	HLD	10/22/2017 5:39	0	1	6	2017-10-22	0	1	0	0	0	0	1	0	0	0	0	0	0	0	0		1	80	44	100	28	0	0	1	2	2	1	1	1	1	3	3	1	1	2	2	1	1	0	0	0	0
52	1	HLD	10/22/2017 9:24		1	4	2017-10-22	2	0	0	1	0	0	0	1	0	0	0	0	0	0	0		1	80	54	137	28	0	0	1	2	2	1	1	1	1	3	3	1	2	2	2	3	1	0	0	0	0
43	2	HLD	10/23/2017 10:30	1	1	6	2017-10-23	2	0	0	1	0	0	0	0	0	1	0	0	0	0	0		1	147	88	90	18	1	0	1	1	1	0	0	1	1	3	3	1	4	5	6	2	1	0	0	0	0
5	1	HLD	10/23/2017 6:59	1	0	18	2017-10-23	2	0	0	0	0	1	0	0	1	0	0	0	0	0	0		1			134	28	0	0	1	1	1	0	0	1	0	3	3	1	4	5	6	1	1	0	0	0	0
64	2	HRL	10/26/2017 12:00	1	1	5	2017-10-26	0	1	0	0	0	0	1	0	0	0	0	0	0	0	0		1	138	98	99	18	0	0	1	1	1	0	0	1	0	3	3	1	4	5	6	1	3	0	0	0	0
31	2	HRL	10/26/2017 7:34	1	1	5	2017-10-26	1	0	0	1	0	0	1	0	0	0	0	0	0	0	0		1	129	98	89	16	0	0	1	1	1	0	0	1	1	3	3	1	4	5	6	1	1	0	0	0	0
64	1	HRL	10/27/2017 10:30	1	1	1	2017-10-27	0	1	0	0	0	0	0	0	0	0	0	0	1	0	0		1	99	64	92		0	0	1	1	1	0	0	1	0	3	3	1	4	5	6	1	3	0	0	0	0
50	2	HRL	10/27/2017 10:30	1	1	2	2017-10-25	3	1	0	1	0	0	0	1	0	0	0	0	0	0	0		1	158	88	96		0	0	1	1	1	0	0	1	0	3	3	1	4	5	6	1	3	0	0	0	0
12	1	HRL	10/27/2017 9:45	1	1	2	2017-10-26	2	0	1	0	0	0	0	0	1	0	0	0	0	0	0		1	106	63	157		0	0	1	1	1	0		1	0	3	3	1		5	6	1	3	0	0	0	0
43	1	HCP	10/23/2017 3:00	0	1	19	2017-10-23	3	0	0	1	0	0	0	1	0	0	0	0	0	0	0		1	140	80	73	23	1	1	1	1	1	0	0	1	0	3	3	1	4	5	6	1	1	0	0	1	0
21	1	HCP	10/23/2017 11:00	1	1	18	2017-10-23	3	0	0	1	0	0	0	0	1	0	0	0	0	0	0		1	125	65	78	24	1	0	1	1	1	0	0	1	1	3	3	1	4	5	6	3	1	0	0	1	0
60	2	HCP	10/23/2017 11:00	0	1	18	2017-10-23	3	0	1	0	0	0	0	0	0	0	0	0	1	0	0		1	145	70	83	24	1	0	1	1	1	0	0	1	1	3	3	1	4	5	6	3	1	1	0	0	0
									0	0	0	0	0	0	0	0	0	0	0	0	0	0																								0	0	0	0
28	1	HCP	10/23/2017 11:00	1	1	18	2017-10-23	3	0	0	1	0	0	0	0	0	0	1	0	0	0	0		1	150	70	78	26	1	0	1	1	1	0	0	1	1	3	3	1	4	5	6	3	1	0	0	0	0
23	1	HLD	10/24/2017 4:05	1	1	4	2017-10-24	2	0	0	0	1	0	1	0	0	0	0	0	0	0	0		1	130	80	96	20	1	0	1	1	1	0	0	1	1	3	3	1	4	5	6	2	4	0	0	1	0
10	1	HLD	10/25/2017 7:20	1	1		2017-10-25	1	0	0	0	0	1	0	0	1	0	0	0	0	0	0		1			123	24	0	0	1	1	1	0	0	1	1	3	3	1	4	5	6	2	3	0	0	0	0
42	2	HLD	10/26/2017 12:22	1	1	109	2017-10-25	0	1	0	0	0	0	0	0	0	1	0	0	0	0	0		1	151	90	102	24	0	0	1	1	1	0	0	1	0	3	3	1	4	5	6	1	1	0	0	0	0
57	1	HLD	10/26/2017 12:20	1	1	4	2017-10-26	2	0	0	0	1	0	1	0	0	0	0	0	0	0	0		1	130	69	80	20	0	0	1	1	1	0	0	1	0	3	3	1	4	5	6		1	0	0	0	0
30	1	HLD	10/26/2017 1:09	1	1	4	2017-10-26	2	0	0	0	1	0	0	1	0	0	0	0	0	0	0		1	151	80	81	20	0	0	1	1	1	0	0	1	1	3	3	1	4	5	6	3	1	0	0	0	0
6	1	HLD	10/26/2017 12:59	1	1	4	2017-10-26	1	0	0	0	0	1	0	0	1	0	0	0	0	0	0		1			130	28	1	0	1	1	1	0	0	1	0	3	3	1	4	5	6	1	3	0	0	0	0
26	2	HLD	10/27/2017 9:20	0	0	6	2017-10-27	0	1	0	0	0	0	1	0	0	0	0	0	0	0	0		1	110	69	70	20	0	0	1	1	1	0	0	1	0	3	3	1	4	5	6	3	1	0	0	0	0
9	1	HLD	10/28/2017 5:00	1	0	2	2017-10-28	1	0	0	0	0	1	0	0	1	0	0	0	0	0	0		1			133	24	0	0	1	1	1	0	0	1	1	3	3	1	4	5	6	2	4	0	0	0	0
26	1	HLD	10/28/2017 3:00	1	1	8	2017-10-28	2	1	0	0	0	0	1	0	0	0	0	0	0	0	0		1	134	69	70		0	0	1	1	1	0	0	1	1	3	3	1	4	5	6	3	1	0	0	0	0
25	1	HLD	10/23/2017 10:30	1	1	4	2017-10-23	2	0	0	1	0	0	1	0	0	0	0	0	0	0	0		1	130	68	80	20	0	0	1	1	1	0	0	1	0	3	3	1	4	5	6	4	1	0	0	0	0
74	2	HLD	10/17/2017 8:00	0	1	110	2017-10-17	0	0	1	0	0	0	0	0	0	0	0	0	1	0	0		1	148	91	101	28	1	1	1	1	1	0	0	1	0	3	3	1	4	5	6	1	1	0	0	0	0
45	2	HLD	10/18/2017 12:00	1	1	4	2017-10-18	2	0	1	0	0	0	0	0	0	1	0	0	0	0	0		1	120	64	71	21	0	0	1	1	1	0	0	1	0	3	3	1	4	5	6	1	1	0	0	0	0
13	2	HLD	10/19/2017 9:00	1	0	140	2017-10-19	2	0	0	0	0	1	0	0	1	0	0	0	0	0	0		1	100	61	100	22	1	1	1	1	1	0	0	1	0	3	3	1	4	5	6	1	2	0	0	0	0
30	1	HCP	10/23/2017 11:00	1	1	18	2017-10-23	3	0	0	1	0	0	0	1	0	0	0	0	0	0	0		1	160	90	92	28	1	0	1	1	1	0	0	1	1	3	3	1	4	5	6	3	1	0	0	0	0
28	1	HCP	10/23/2017 11:00	1	1	18	2017-10-23	3	0	0	1	0	0	0	1	0	0	0	0	0	0	0		1	140	70	73	25	1	0	1	1	1	0	0	1	1	3	3	1	4	5	6	3	1	0	0	0	0
27	1	HCP	10/23/2017 11:00	1	1	18	2017-10-23	2	0	0	0	1	0	1	0	0	0	0	0	0	0	0		1	140	80	83	24	1	0	1	1	1	0	0	1	1	3	3	1	4	5	6	1	1	1	0	1	0
35	1	HCP	10/23/2017 11:00	1	1	18	2017-10-23	3	0	0	1	0	0	0	1	0	0	0	0	0	0	0		1	140	80	74	26	1	0	1	1	1	0	0	1	1	3	3	1	4	5	6	3	1	0	0	0	0
27	1	HCP	10/23/2017 11:00	1	1	18	2017-10-23	2	0	0	1	0	0	0	1	0	0	0	0	0	0	0		1	140	75	76	20	1	0	1	1	1	0	0	1	1	3	3	1	4	5	6	3	1	0	0	0	0
51	2	HCP	10/23/2017 11:00	1	1	18	2017-10-23	2	0	0	1	0	0	0	0	0	1	0	0	0	0	0		1	160	90	69	22	1	0	1	1	1	0	0	1	1	3	3	1	4	5	6	3	1	1	0	0	0
52	1	HCP	10/23/2017 11:00	1	1	18	2017-10-23	2	0	0	1	0	0	0	1	0	0	0	0	0	0	0		1	170	100	70	21	1	0	1	1	1	0	0	1	1	3	3	1	4	5	6		1	0	0	0	0
23	1	HCP	10/23/2017 11:00	1	1	18	2017-10-23	2	0	0	1	0	0	1	0	0	0	0	0	0	0	0		1	120	60	86	23	1	0	1	1	1	0	0	1	1	3	3	1	4	5	6	1	1	0	0	0	0
18	1	HCP	10/23/2017 11:00	1	1	18	2017-10-23	2	0	0	1	0	0	0	0	1	0	0	0	0	0	0		1	115	60	100	26	1	0	1	1	1	0	0	1	1	3	3	1	4	5	6	1	1	0	0	1	0
17	1	HCP	10/23/2017 11:00	1	1	18	2017-10-23	2	0	0	1	0	0	0	0	1	0	0	0	0	0	0		1	110	70	89	27	1	0	1	1	1	0	0	1	1	3	3	1	4	5	6	3	1	0	0	0	0
32	1	HCP	10/23/2017 11:00	1	1	18	2017-10-23	3	0	0	1	0	0	0	1	0	0	0	0	0	0	0		1	130	65	77	24	1	0	1	1	1	0	0	1	1	3	3	1	4	5	6		1	0	0	0	0
28	1	HCP	10/23/2017 11:00	1	1	18	2017-10-23	3	0	0	1	0	0	0	1	0	0	0	0	0	0	0		1	140	75	68	20	1	0	1	1	1	0	0	1	1	3	3	1	4	5	6	3	1	0	0	0	0
36	2	HCP	10/23/2017 11:00	1	1	18	2017-10-23	2	0	0	1	0	0	0	0	0	1	0	0	0	0	0		1	110	60	67	26	1	0	1	1	1	0	0	1	1	3	3	1	4	5	6	3	1	0	0	0	0
35	2	HCP	10/23/2017 11:00	1	1	18	2017-10-23	2	0	0	1	0	0	0	0	0	1	0	0	0	0	0		1	100	60	69	24	1	0	1	1	1	0	0	1	1	3	3	1	4	5	6	3	1	1	0	0	0
33	1	HCP	10/23/2017 11:00	1	1	18	2017-10-23	3	0	0	1	0	0	0	1	0	0	0	0	0	0	0		1	150	80	68	19	1	0	1	1	1	0	0	1	1	3	3	1	4	5	6	3	1	1	0	0	0
37	1	HCP	10/23/2017 11:00	1	1	18	2017-10-23	3	0	0	1	0	0	0	1	0	0	0	0	0	0	0		1	130	80	76	23	1	0	1	1	1	0	0	1	1	3	3	1	4	5	6	3	1	1	1	0	0
33	2	HCP	10/23/2017 11:00	1	1	18	2017-10-23	2	0	0	1	0	0	0	0	0	1	0	0	0	0	0		1	100	60	72	23	1	0	1	1	1	0	0	1	1	0	3	1	4	5	6	3	1	0	0	0	1
41	2	HCP	10/23/2017 11:00	0	1	18	2017-10-23	2	0	0	1	0	0	0	0	0	1	0	0	0	0	0		1	160	90	68	23	1	0	1	1	1	0	0	1	1	3	3	1	4	5	6	3	1	0	0	0	0
23	2	HCP	10/23/2017 11:00	1	0	18	2017-10-23	3	0	0	1	0	0	0	0	0	0	1	0	0	0	0		1	80	40	42	15	1	0	1	2	2	0	1	1	1	3	3	2	1	2	4	3	1	1	0	0	0
30	1	HCP	10/25/2017 9:00	0	1	9	2017-10-25	2	1	0	0	0	0	1	0	0	0	0	0	0	0	0		1	110	60	89	26	1	0	1	1	1	0	0	1	0	3	3		4	5	6	1	1	0	0	0	0
70	2	HCP	10/28/2017 9:00	0	0	34	2017-10-28	0	1	0	0	0	0	0	0	0	1	0	0	0	0	0		1	100	60	67	17	1	1	1	1	2	0	1	1	0	3	3	1	2	4	4	1	8	0	0	0	0
63	1	HCP	10/29/2017 3:00	0	1	17	2017-10-29	3	0	0	1	0	0	0	0	0	0	0	0	1	0	0		1	150	80	74	19	1	0	1	1	1	0	0	1	1	3	3	2	4	5	6	3	1	0	0	0	0
50	2	HLD	10/29/2017 8:19	1	1	4	2017-10-29	0	0	0	1	0	0	1	0	0	0	0	0	0	0	0		1	151	98	104	23	1	0	1	1	1	0	0	1	1	3	3	1	4	5	6	1	1	0	0	0	0
32	2	HLD	10/29/2017 10:34	1	1	4	2017-10-29	2	0	0	0	1	0	0	0	0	1	0	0	0	0	0		1	130	69	71	20	0	0	1	1	1	0	0	1	0	3	3	1	4	5	6	1	3	0	0	0	0
70	1	HLD	10/31/2017 3:59	1	1	4	2017-10-31	2	0	0	1	0	0	0	0	0	0	0	0	1	0	0		1	144	98	78	23	0	0	1	1	1	0	0	1	1	3	3	1	4	5	6	3	3	0	0	0	0
63	2	HLD	10/31/2017 7:30	1	1	4	2017-10-31	2	0	1	0	0	0	0	0	0	0	0	0	1	0	0		1	151	86	86	20	0	0	1	1	1	0	0	1	1	3	3	1	4	5	6	1	1	0	0	0	0
33	2	HRL	10/27/2017 9:00	1	1	0.5	2017-10-26	3	0	1	0	0	0	0	0	0	0	1	0	0	0	0		1	99	57	98		0	0	1	1	1	0	0	1	0	3	3	1	4	5	6	1	3	0	0	0	0
47	2	HRL	10/27/2017 8:35	1	1	5	2017-10-20	3	1	0	1	0	0	1	0	0	0	0	0	0	0	0		1	103	71	75		0	0	1	1	1	0	0	1	0	3	3	1	4	5	6	1	3	0	0	0	0
23	2	HRL	10/27/2017 7:30	1	1		2017-10-27	3	0	0	1	0	0	0	0	1	0	0	0	0	0	0		1	129	88	89		0	0	1	1	1	0	0	1	0	3	3	1	4	5	6	1	3	0	0	0	0
52	1	HRL	10/27/2017 8:16	1	1	2.5	2017-10-27	1	1	0	0	0	0	1	0	0	0	0	0	0	0	0		1	183	97	71	19	0	0	1	1	1	0	0	1	1	3	3	1	4	5	6	2	1	0	0	0	0
27	1	HRL	10/28/2017 7:44	1	1	3	2017-10-27	1	0	0	1	0	0	1	0	0	0	0	0	0	0	0		1	153	111	84		0	0	1	1	1	0	0	1	1	3	3		4	5	6	2	1	0	0	0	0
27	1	HRL	10/28/2017 7:40	1	1	3.5	2017-10-28	2	0	0	1	0	0	1	0	0	0	0	0	0	0	0		1	134	81	75	17	0	0	1	1	1	0	0	1	1	3	3	1	4	5	6	3	1	0	0	0	0
30	1	HRL	10/28/2017 3:00	1	1	1.5	2017-10-28	1	1	0	0	0	0	0	0	0	0	1	0	0	0	0		1	129	80	90	24	0	0	1	1	1	0	0	1	1	3	3	1	4	5	6	1	1	0	0	0	0
30	1	HRL	10/28/2017 8:29	1	1	5	2017-10-28	1	0	0	0	1	0	1	0	0	0	0	0	0	0	0		1	153	111	88	18	0	0	1	1	1	0	0	1	1	3	3	1	4	5	6	2	1	0	0	0	0
27	2	HRL	10/28/2017 8:29	1	1	3	2017-10-28	1	0	0	0	1	0	1	0	0	0	0	0	0	0	0		1	105	98	81	20	0	0	1	1	1	0	0	1	1	3	3	1	4	5	6	1	1	0	0	0	0
16	1	HRL	10/28/2017 9:59	1	1	1.5	2017-10-25	2	1	0	1	0	0	0	0	1	0	0	0	0	0	0		1	143	83	84	20	0	0	1	1	1	0	0	1	1	3	3	1	4	5	6	1	3	0	0	0	0
9	1	HRL	10/29/2017 2:29	1	1	5	2017-10-29	1	1	0	0	0	0	0	0	1	0	0	0	0	0	0		1					0	0	1	1	1	0	0	1	1	3	3	1		5	6	1	3	0	0	0	0
45	1	HRL	10/29/2017 5:39	1	1	1.5	2017-10-29	1	1	0	0	0	0	0	1	0	0	0	0	0	0	0		1	114	62	83		0	0	1	1	1	0	0	1	0	3	3	1	4	5	6	1	1	0	0	0	0
12	1	HRL	10/29/2017 2:39	1	1	2	2017-10-29	2	1	0	0	0	0	0	0	1	0	0	0	0	0	0		1			80	16	0	0	1	1	1	0	0	1	1	3	3	1	4	5	6	1	3	0	0	0	0
67	1	HRL	10/29/2017 1:30	1	1	5.5	2017-10-29	1	1	0	0	0	0	1	0	0	0	0	0	0	0	0		1	131	74	84	18	0	0	1	1	1	0	0	1	1	3	3	1	4	5	6	2	1	1	0	0	0
38	1	HRL	10/29/2017 5:25	1	1	3	2017-10-29	2	0	0	1	0	0	0	1	0	0	0	0	0	0	0		1	149	91	83	17	0	0	1	1	1	0	0	1	1	3	3	1	4	5	6	1	2	0	0	0	0
29	1	HRL	10/29/2017 8:00	1	1	2.5	2017-10-29	2	0	0	1	0	0	0	1	0	0	0	0	0	0	0		1	140	85	68	18	0	0	1	1	1	0	0	1	1	3	3	1	4	5	6	1	1	0	0	0	0
41	1	HRL	10/29/2017 9:20	1	1	4	2017-10-29	2	1	0	1	0	0	1	0	0	0	0	0	0	0	0		1	108	66	86	19	0	0	1	1	1	0	0	1	1	3	3	1	4	5	6	1	1	0	0	0	0
28	2	HRL	10/29/2017 2:00	1	1	5	2017-10-29	2	0	0	1	0	0	1	0	0	0	0	0	0	0	0		1	123	85	117	20	0	0	1	1	1	0	0	1	0	3	3	1	4	5	6	1	2	0	0	0	0
10	1	HRL	10/30/2017 6:00	1	1	2	2017-10-30	1	0	0	0	1	0	0	0	1	0	0	0	0	0	0		1			123		0	0	1	1	1	0	0	1	0	3	3	1	4	5	6	1	1	0	0	0	0
38	1	HRL	10/30/2017 6:59	1	1	2.5	2017-10-30	3	0	0	1	0	0	0	1	0	0	0	0	0	0	0		1	93	63	110	24	0	0	1	1	1	0	0	1	0	3	3	1	4	5	6	1	2	0	0	0	0
9	2	HRL	10/30/2017 10:11	1	1	3	2017-10-30	1	1	0	0	1	0	0	0	1	0	0	0	0	0	0		1					0	0	1	1	1	0	0	1	1		3	1	4	5	6	2	4	0	0	0	0
17	2	HRL	10/31/2017 6:59	1	1	1	2017-10-31	2	0	1	0	0	0	0	0	1	0	0	0	0	0	0		1					0	0	1	1	1	0	0	1	1	3	3	1	4	5	6	1	1	0	0	0	0
12	2	HRL	10/31/2017 6:59	1	1	1	2017-10-31	2	0	1	0	0	0	0	0	1	0	0	0	0	0	0		1	111	69	70		0	0	1	1	1	0	0	1	1	3	3	1	4	5	6	1	1	0	0	0	0
33	2	HRL	10/31/2017 8:00	1	1	2.5	2017-10-31	1	0	0	1	0	0	1	0	0	0	0	0	0	0	0		1	131	89	75		0	0	1	1	1	0	0	1	1	3	3	1	4	5	6	1	2	0	0	0	0
44	1	HRL	10/31/2017 10:38	1	1	4	2017-10-30	3	0	0	1	0	0	0	1	0	0	0	0	0	0	0		1	148	95	108		0		1	1	1	0	0	1	0	3	3		4	5	6	1	1	0	0	0	0
17	2	HRL	10/31/2017 9:00	1	1	4	2017-10-31	2	0	1	0	0	0	0	0	1	0	0	0	0	0	0		1	120	62	92		0	0	1	1	1	0	0	1	1	3	3	1	4	5	6	1	3	0	0	0	0
19	2	HRL	10/31/2017 6:59	1	1	5	2017-10-31	3	0	0	1	0	0	0	0	1	0	0	0	0	0	0		1	152	109	108		0	0	1	1	1	0	0	1	1	3	3	1	4	5	6	1	1	0	0	0	0
26	1	HRL	10/31/2017 2:19	1	1	2	2017-10-31	3	0	0	1	0	0	1	0	0	0	0	0	0	0	0		1					0	0	1	1	1	0	0	1	1	3	3	1	4	5	6	1	2	0	0	0	0
8	2	HRL	11/2/2017 12:00	1	1	6	2017-11-02	1	0	0	1	0	0	0	0	1	0	0	0	0	0	0		1					0	0	1	1	1	0	0	1	0	3	3	1	4	5	6	1	1	0	0	0	0
29	2	HRL	11/3/2017 10:20	1	1	2.5	2017-11-03	3	0	0	1	0	0	0	1	0	0	0	0	0	0	0		1	142	87	73		0	0	1	1	1	0	0	1	1	3	3	1	4	5	6		1	0	0	0	0
36	1	HRL	11/3/2017 10:20	1	1	2	2017-11-03	1	1	0	0	0	0	1	0	0	0	0	0	0	0	0		1	128	92	89		0	0	1	1	1	0	0	1	1	3	3	1	4	5	6	1	1	0	0	0	0
27	1	HRL	11/3/2017 6:59	1	1	4	2017-11-03	1	0	0	1	0	0	1	0	0	0	0	0	0	0	0		1	114	59	69		0	0	1	1	1	0	0	1	1	3	3	1	4	5	6	1	1	0	0	0	0
22	1	HLD	11/1/2017 5:15	1	1	3	2017-11-01	2	0	0	1	0	0	0	1	0	0	0	0	0	0	0		1	130	69	80		1	0	1	1	1	0	0	1	0	3	3	1	4	5	1	1	2	0	0	0	0
29	1	HLD	11/2/2017 11:19	1	1	8	2017-11-02	2	0	0	0	0	0	1	0	0	0	0	0	0	0	0		1	134	80	80		0	0	1	1	1	0	0	1	0	3	3	1	4	5	6	1	2	0	0	0	0
48	1	HRL	11/3/2017 9:36	1	1	5	2017-11-03	2	1	0	1	0	0	1	0	0	0	0	0	0	0	0			109	80	60		0	0	1	1	1	0	0	1	1	3	3	1		5	6	1	2	0	0	0	0
27	1	HLD	11/3/2017 2:15	1	1	8	2017-11-03	2	0	1	0	0	0	1	0	0	0	0	0	0	0	0		1	110	68	90		0	0	1	1	1	0	0	1	1	3	3	1	4	5	6	2	4	0	0	0	0
3	2	HRL	11/2/2017 10:40	1	1	12	2017-11-02	1	1	0	0	0	0	0	0	1	0	0	0	0	0	0		1					0	0	1	1	1	0		1	1	3	3	1	4	5	6	2	5	0	0	0	0
22	1	HLD	11/3/2017 9:20	1	1	3	2017-11-03	2	0	0	0	0	0	1	0	0	0	0	0	0	0	0		1	130	71	80		0	0	1	1	1	0	0	1	1	3	3	1	4	5	6	2	4	0	0	0	0
17	2	HRL	11/2/2017 3:59	1	1	0.5	2017-11-02	1	0	0	1	0	0	0	1	0	0	0	0	0	0	0		1	138	61	97		0	0	1	1	1	0	0		0	3	3	1	4	5	6	1	2	0	0	0	0
27	1	HLD	11/3/2017 10:44		1	3	2017-10-03	2	0	0	0	1	0	1	0	0	0	0	0	0	0	0		1	130	90	100		0	0	1	1	1	0	0	1	0	3	3	1	4	5	6	1	1	0	0	0	0
24	1	HLD	11/4/2017 4:20	1	1	10	2017-11-04	2	0	0	0	1	0	1	0	0	0	0	0	0	0	0		1	130	69	70		0	0	1	1	1	0	0	1	1	3	3	1	4	5	6	3	2	0	0	0	0
38	2	HRL	11/3/2017 8:16	1	1	1	2017-11-03	3	0	0	1	0	0	0	1	0	0	0	0	0	0	0		1	111	75	82		0	0	1	1	1	0	0	1	0	3	3	1	4	5	6	1	2	0	0	0	0
25	1	HLD	11/4/2017 9:56	1	1	6	2017-11-04	0	1	0	0	0	0	1	0	0	0	0	0	0	0	0		1	144	90	100		0	0	1	1	1	0	0	1	1	3	3	1	4	5	6	1	1	0	0	0	0
31	1	HRL	11/3/2017 3:00	1	1	4	2017-11-03	3	0	0	1	0	0	0	1	0	0	0	0	0	0	0		1	132	79	87		0	0	1	1	1	0	0	1	1	3	3	1	4	5	6	1	1	0	0	0	0
53	1	HLD	11/5/2017 4:09	1	1	4	2017-11-05	2	0	0	0	1	0	1	0	0	0	0	0	0	0	0		1					0	0	1	1	1	0	0	1	1	3	3	1	4	5	6	2	4	0	0	0	0
25	1	HRL	11/3/2017 5:29	1	1	5	2017-11-03	2	1	0	0	0	0	0	0	1	0	0	0	0	0	0		1	115	60	86	16	0	0	1	1	1	0	0	1	1	3	3	1	4	5	6	1	3	0	0	0	0
57	2	HLD	11/5/2017 11:00	1	1	6	2017-11-05	0	0	1	0	0	0	1	0	0	0	0	0	0	0	0		1	164	90	80		0	0	1	1	1	0	0	1	1	3	3	1	4	5	6	1	1	0	0	0	0
48	2	HLD	11/6/2017 1:20	1	1	4	2017-11-06	1	0	0	0	1	0	0	0	0	1	0	0	0	0	0		1	160	90	100		0	0	1	1	1	0	0	1	1	3	3	1	4	5	6	1	3	0	0	0	0
45	2	HLD	11/6/2017 1:20	1	1	4	2017-11-06	0	0	1	0	0	0	0	0	0	1	0	0	0	0	0		1	140	93	90		0	0	1	1	1	0	0	1	1	3	3	1	4	5	6	1	3	0	0	0	0
26	2	HLD	11/6/2017 1:20	1	1	6	2017-11-06	2	0	0	1	0	0	0	0	1	0	0	0	0	0	0		1	148	90	101		0	0	1	1	1	0	0	1	1	3	3	1	4	5	6	3	1	0	0	0	0
6	1	HRL	11/3/2017 9:00	1	1	0.5	2017-11-03	1	1	0	0	0	0	0	0	1	0	0	0	0	0	0		1			108	17	0	0	1	1	1	0	0	1	1	3	3	1	4	5	6	1	3	0	0	0	0
7	1	HRL	11/4/2017 8:29	1	1	5	2017-11-04	1	1	0	1	0	0	0	0	1	0	0	0	0	0	0		1					0		1	1	1	0	0	1	1	3	3	1	4	5	6	1	3	0	0	0	0
67	2	HRL	11/4/2017 9:00	1	1	6.5	2017-11-04	3	1	1	1	0	0	1	0	0	0	0	0	0	0	0		1	175	98	76	20	0	0	1	1	1	0	0	1		3	3	1	4	5	6	1	1	0	0	0	0
38	2	HRL	11/4/2017 9:27	1	1	3	2017-11-04	2	0	0	1	0	0	0	1	0	0	0	0	0	0	0		1	128	83	86	20	0	0	1	1	1	0	0	1	1	3	3	1	4	5	6	2	1	0	0	0	0
24	1	HRL	11/4/2017 6:00	1	1	2	2017-11-04	2	0	0	1	0	0	0	1	0	0	0	0	0	0	0		1	109	84	74	19	0	0	1	1	1	0	0	1	1	3	3	1	4	5	6	1	1	0	0	0	0
54	1	HRL	11/4/2017 6:30	1	1	3	2017-11-04	2	1	0	0	0	0	1	0	0	0	0	0	0	0	0		1	167	99	116	18	0	0	1	1	1	0	0	1	0	3	3	1	4	5	6	1	1	0	0	0	0
22	2	HRL	11/4/2017 8:19	1	1	1.5	2017-11-04	3	0	0	1	0	0	0	0	1	0	0	0	0	0	0		1	138	90	92	16	0	0	1	1	1	0	0	1	0	3	3	1	4	5	6	1	1	0	0	1	0
33	1	HRL	11/4/2017 7:30	1	1	4	2017-11-04	2	0	1	0	0	0	1	0	0	0	0	0	0	0	0		1	128	80	98		0	0	1	1	1	0	0	1		3		1	4	5	6	1	1	0	0	0	0
48	1	HRL	11/4/2017 7:30	1	1	5	2017-11-04	2	1	0	0	0	0	1	0	0	0	0	0	0	0	0		1	133	90	92		0	0	1	1	1	0	0	1	0	3	3	1	4	5	6	1	1	0	0	0	0
31	1	HRL	11/4/2017 7:30	1	1		2017-11-04	3	0	0	1	0	0	0	0	1	0	0	0	0	0	0		1	137	86	83		0	0	1	1	1	0	0	1	0	3	3	1	4	5	6	1	1	0	0	0	0
33	2	HRL	11/4/2017 7:30	1	1		2017-11-04	3	0	0	1	0	0	1	0	0	0	0	0	0	0	0		1	161	126	112		0	0	1	1	1	0		1	1	3	3	1	4	5	6	1	1	0	0	0	0
39	2	HRL	11/4/2017 7:38	1	1	3	2017-11-04	2	0	0	0	1	0	1	0	0	0	0	0	0	0	0		1	170	94	120		0	0	1	1	1	0		1	1	3	3	1	4		6	1	1	0	0	0	0
28	2	HRL	11/5/2017 7:50	1	1	2	2017-11-05	2	0	0	1	0	0	1	0	0	0	0	0	0	0	0		1	98	64	85	18	0	0	1	1	1	0	0	1	1	3	3	1	4	5	6	1	3	0	0	0	0
22	2	HRL	11/5/2017 9:59	1	1	4	2017-11-05	3	1	0	1	0	0	0	0	1	0	0	0	0	0	0		1	148	99	81	20	0	0	1	1	1	0	0	1	1	3	3	1	4	5	6	2	4	0	0	0	0
23	2	HRL	11/5/2017 2:00	1	1	5.5	2017-11-05	2	0	0	1	0	0	1	0	0	0	0	0	0	0	0		1	128	90	117	20	0	0	1	1	1	0	0	1	0	3	3	1	4	5	6	1	2	0	0	0	0
18	1	HRL	11/6/2017 9:17	1	1	6	2017-11-06	2	0	0	0	0	1	0	0	1	0	0	0	0	0	0		1	124	86	52	18	0	0	1	1	1	0	0	1	1	3	3	1	4	5	6	1	1	0	0	0	0
38	1	HRL	11/5/2017 10:50	1	1	2	2017-11-05	1	1	0	0	0	0	1	0	0	0	0	0	0	0	0		1	118	75	73		0	0	1	1	1	0	0	1	1	3	3	1	4	5	6	2	1	0	0	0	0
35	1	HRL	11/6/2017 3:20	1	1	4	2017-11-06	0	0	0	0	1	0	1	0	0	0	0	0	0	0	0		1					0	0	1	1	1	0	0	1	1	3	3	1	4	5	6	2	4	0	0	0	0
44	1	HRL	11/6/2017 9:00	1	1	3	2017-11-03	1	1	0	0	0	0	1	0	0	0	0	0	0	0	0		1	129	79	85		0	1	1	1	1	0	0	1	0	3	3	1	4	5	6	1	3	0	0	0	0
15	2	HRL	11/6/2017 10:30	0	1	15	2017-10-30	2	1	0	0	0	0	0	0	1	0	0	0	0	0	0		1	121	67	89		0	1	1	1	1	0	0	1	0	3	3	1	4	5	6	1	3	0	0	0	0
32	2	HRL	11/6/2017 11:00	1	1	3	2017-11-04	2	0	1	1	0	0	0	0	0	1	0	0	0	0	0		1	128	86	98		0	0	1	1	1	0	0	1	0	3	3	1	4	5	6	1	3	0	0	0	0
17	2	HRL	11/6/2017 9:38	1	1	4	2017-11-03	3	0	0	1	0	0	0	1	0	0	0	0	0	0	0		1	107	70	73		0	1	1	1	1	0	0	1	0	3	3	1	4	5	6	1	1	0	0	0	0
17	1	HRL	11/6/2017 11:00	1	1	6	2017-11-02	1	1	0	0	0	0	1	0	0	0	0	0	0	0	0		1	105	67	65		0	1	1	1	1	0	0	1	0	3	3	1	4	5	6	1	2	0	0	0	0
41	1	HRL	11/6/2017 6:30	1	1	15	2017-11-06	3	0	0	1	0	0	0	1	0	0	0	0	0	0	0		1	101	86	63		1	0	1	1	1	0	0	1	0	3	3		4	5	6	1	2	0	0	0	0
25	1	HRL	11/7/2017 10:40	1	1	2	2017-11-07	3	0	0	1	0	0	0	0	1	0	0	0	0	0	0		1	148	102	96	18	0	0	1	1	1	0	0	1	1	3	3	1	4	5	6	1	1	0	0	0	0
48	2	HRL	11/7/2017 3:40	1	1		2017-11-07	2	1	0	0	0	0	0	1	0	0	0	0	0	0	0		1					0	0	1	1	1	0	0	1	0	3		1	4	5	6	1	3	0	0	0	0
0.5	1	HRL	11/7/2017 12:00	1	1	5	2017-11-07	0	0	0	1	0	0	0	0	0	0	0	0	0	0	1	0	1			102	17	1	1	1	1	1	0	0	1	1	3	3	1	4	5	6	4	7	0	0	0	0
17	2	HRL	11/7/2017 6:59	1	1		2017-11-07	2	0	0	1	0	0	0	0	1	0	0	0	0	0	0		1	103	67	89	20	0	0	1	1	1	0	0	1	1	3	3	1	4	5	6	1	1	0	0	0	0
25	1	HRL	11/7/2017 8:32	1	1	4	2017-11-07	1	1	0	0	0	0	0	1	0	0	0	0	0	0	0		1	120	81	94	17	0	0	1	1	1	0	0	1	1	3	3	1	4	5	6	1	2	0	0	0	0
27	1	HRL	11/8/2017 12:26	1	1	8	2017-11-08	1	1	0	0	0	0	1	0	0	0	0	0	0	0	0		1	116	78	56	18	0	0	1	1	1	0	0	1	1	3	3	1	4	5	6	1	2	0	0	0	0
6	2	HRL	11/8/2017 8:38	1	1	3.5	2017-11-08	1	1	0	0	0	0	0	0	1	0	0	0	0	0	0		1					0	0	1	1	1	0	0	1	1	3	3	1	4	5	6	1	1	0	0	0	0
9	1	HRL	10/3/2017 9:59	1	1	3	2017-11-03	1	0	0	0	0	0	0	0	1	0	0	0	0	0	0		1			109		0	0	1	1	1	0	0	1	0	3	3	1	4	5	6	1	1	0	0	0	0
28	2	HRL	10/3/2017 3:00	1	1	4	2017-10-03	3	0	0	1	0	0	0	1	0	0	0	0	0	0	0		1	128	88	96		0	0	1	1	1	0	0	1	1	3	3	1	4	5	6	1	1	0	0	0	0
23	1	HRL	10/12/2017 2:28	1	1	3	2017-10-12	3	0	0	1	0	0	0	0	1	0	0	0	0	0	0		1	120	80	99		0	0	1	1	1	0	0	1	0	3	3	1	4	5	6	1	2	0	0	0	0
2	2	HRL	11/9/2017 12:20	1	1	2.5	2017-11-09	0	0	0	1	0	0	0	0	0	0	0	0	0	0	1	0	1					0	0	1	1	1	0	0	1	0	3	3	1	4	5	6	1	3	0	0	0	0
5	2	HRL	11/9/2017 12:59	1	1	1.5	2017-11-09	1	1	0	1	0	0	0	0	1	0	0	0	0	0	0		1					0	0	1	1	1	0	0	1	1	3	3	1	4	5	6	1	1	0	0	0	0
28	2	HRL	11/18/2017 11:00	1	1	30	2017-11-15	3	1	1	1	0	0	0	1	1	0	0	0	0	0	0		1	127	86	92		0	1	1	1	1	0	0	1	0	3	3	1	4	5	6	1	1	0	0	0	0
1.5	1	HRL	10/28/2017 7:50	1	1	1	2017-10-28	0	0	0	1	0	0	0	0	0	0	0	0	0	0	1	Is a child	1			117		1		1	1	1	0	0	1	0	3	3	1	4	5	6	4	8	0	0	0	0
55	1	HRL	11/10/2017 9:20	1	1	0.5	2017-11-10	1	1	0	0	0	0	1	0	0	0	0	0	0	0	0		1	109	70	65		1	0	1	1	1	0	0	1	1	3	3	1	4	5	6	2	4	0	0	0	0
70	1	HLD	11/6/2017 7:50	1	1	4	2017-11-06	0	0	1	0	0	0	1	0	0	0	0	0	0	0	0		1	156	90	91		0	0	1	1	1	0	0	1	1	3	3	1	4	5	6	2	4	0	0	0	0
40	1	HLD	11/6/2017 7:30	1	1	3	2017-11-06	1	0	0	0	1	0	1	0	0	0	0	0	0	0	0		1	98	67	90		1	0	1	1	1	0	0	1	1	3	3	1	4	5	6	3	1	0	0	0	0
3	2	HLD	11/7/2017 12:40	1	1	3	2017-11-06	2	0	0	1	0	0	0	0	0	0	1	0	0	0	0		1	95	56	99		0	0	1	1	1	0	0	1	1	3	3	1	4	5	6	2	1	0	0	0	0
51	1	HLD	11/7/2017 6:00	1	0	8	2017-11-07	1	0	1	0	0	0	1	0	0	0	0	0	0	0	0		1	166	99	90		0	0	1	1	1	0	0	1	0	3	3	1	4	5	6	1	3	0	0	0	0
25	1	HLD	11/7/2017 11:15	1	1	6	2017-11-07	1	0	1	0	0	0	0	1	0	0	0	0	0	0	0		1	167	90	127	28	0	0	1	2	2	1	1	1	1	3	3	2	2	2	2	1	1	0	0	0	0
22	2	HLD	11/8/2017 10:40	1	0	9	2017-11-08	3	0	0	1	0	0	0	0	1	0	0	0	0	0	0		1	140	69	80	22	0	0	1	1	1	0	0	1	1	3	3	1	4	5	6	2	4	0	0	0	0
63	1	HLD	11/8/2017 12:30	1	1	4	2017-11-08	0	0	0	0	1	0	0	1	0	0	0	0	0	0	0		1	167	99	84		0	0	1	1	1	0	0	1	1	3	3	1	4	5	6	2	1	0	0	0	0
52	1	HLD	11/8/2017 6:30	1	1	4	2017-11-08	2	0	0	1	0	0	0	0	0	1	0	0	0	0	0		1	151	91	80	20	0	0	1	1	1	0	0	1	1	3	3	1	4	5	6	2	3	0	0	0	0
75	1	HLD	11/8/2017 2:39	1	1	3	2017-11-08	0	0	1	0	0	0	0	0	0	0	1	0	0	0	0		1	140	80	88		0	0	1	1	1	0	0	1	0	3	3	1	4	5	6		2	0	0	0	0
4	1	HCP	10/25/2017 6:00	0	0	24	2017-10-25	1	0	0	1	0	0	0	0	1	0	0	0	0	0	0		1	90	50	110	30	1	0	1	1	1	0	0	1	1	3	3	1	4	5	6	3	1	1	0	1	0
50	1	HCP	10/24/2017 5:00	0	1	7	2017-10-24	3	0	0	1	0	0	0	1	0	0	0	0	0	0	0		1	150	70	76	19	1	0	1	1	1	0	0	1	1	3	3	1	4	5	6	3	1	1	0	0	0
30	2	HRL	11/10/2017 6:30	1	1	2.5	2017-11-10	1	1	0	0	0	0	1	0	0	0	0	0	0	0	0		1	113	77	105		0	0	1	1	1	0	0	1	0	3	3	1	4	5	6	1	2	0	0	0	0
4.5	2	HRL	11/10/2017 5:45	1	1	30	2017-11-10	1	0	0	1	0	0	0	0	1	0	0	0	0	0	0		1					0	1	1	1	1	0	0	1	0	3	3	1	4	5	6	1	98	0	0	1	0
28	1	HRL	11/11/2017 12:30	1	1	2	2017-11-11	3	0	0	1	0	0	0	1	0	0	0	0	0	0	0		1	115	88	86	18	0	0	1	1	1	0	0	1	1	3	3	1	4	5	6	1	1	0	0	0	0
28	1	HRL	11/11/2017 11:02	1	1	4.5	2017-11-11	1	0	0	0	1	0	1	0	0	0	0	0	0	0	0		1	132	85	78	20	0	0	1	1	1	0	0	1	0	3	3	1	4	5	6	1	1	0	0	0	0
27	1	HRL	11/11/2017 11:00	1	1	2.5	2017-11-11	1	1	0	0	0	0	0	1	0	0	0	0	0	0	0		1	134	85	76	18	0	0	1	1	1	0	0	1	1	3	3	1	4	5	6	1	1	0	0	0	0
28	1	HRL	11/11/2017 3:20	1	1	3	2017-11-11	2	0	0	0	0	1	1	0	0	0	0	0	0	0	0		1	135	75	60	20	0	0	1	1	1	0	0	1	1	3	3	1	4	5	6	2	1	0	0	0	0
12	1	HRL	11/11/2017 6:00	1	1	2	2017-11-11	2	0	0	1	0	0	0	0	1	0	0	0	0	0	0		1					0	1	1	1	1	0	0	1	0	3	3	1	4	5	6	1	3	0	0	0	0
38	1	HRL	11/11/2017 6:14	1	1	3.5	2017-11-11	3	1	0	1	0	0	0	1	0	0	0	0	0	0	0		1	129	88	96		0	0	1	1	1	0	0	1	0	3	3	1	4	5	6	1	3	0	0	0	0
50	1	HRL	11/11/2017 5:16	1	1		2017-11-11	1	1	0	0	0	0	1	0	0	0	0	0	0	0	0		1	148	102	86	17	0	0	1	1	1	0		1	1	3	3	1	4	5	6	1	1	0	0	0	0
60	1	HRL	11/11/2017 6:14	1	1	7.5	2017-11-11	1	1	0	0	0	0	1	0	0	0	0	0	0	0	0		1	138	75	89	17	0	0	1	1	1	0	0	1	1	3	3	1	4	5	6	2	5	0	0	0	0
54	1	HCP	10/24/2017 5:00	0	1	7	2017-10-24	2	0	0	1	0	0	1	0	0	0	0	0	0	0	0		1	130	80	79	23	1	0	1	1	1	0	0	1	1	3	3	1	4	5	6	3	1	0	0	0	0
36	1	HCP	10/24/2017 12:59	0	1	8	2017-10-24	2	0	0	1	0	0	1	0	0	0	0	0	0	0	0		1	140	80	82	24	1	0	1	1	1	0	0	1	1	3	3	1	4	5	6	3	2	0	0	1	0
22	1	HCP	10/16/2017 6:00	0	1	26	2017-10-16	2	0	0	0	1	0	0	0	0	0	1	0	0	0	0		1	110	60	82	28	1	1	1	1	1	0	0	1	0	3	3	1	4	5	6	1	2	0	0	0	1
12	1	HLD	11/10/2017 7:20	1	0	4	2017-11-10	2	0	0	0	0	1	0	0	1	0	0	0	0	0	0		1			82	20	0	0	1	2	2	1	1	1	0	3	3	2	1	1	2	1	1	0	0	0	0
46	1	HLD	11/10/2017 9:30	1	1	6	2017-11-10	2	0	0	1	0	0	0	1	0	0	0	0	0	0	0		1	110	61	80	18	0	0	1	1	1	0		1	0	3	3	1	4	5	6	1	3	0	0	0	0
12	2	HLD	11/10/2017 2:23	1	0	6	2017-11-10	1	0	0	0	0	1	0	0	1	0	0	0	0	0	0		1			99	24	0	0	1	1	1	0	0	1	1	3	3	1	4	5	6	2	4	0	0	0	0
14	1	HLD	11/10/2017 8:44	1	0	3	2017-11-10	2	0	0	0	0	1	0	0	1	0	0	0	0	0	0		1			101	28	0	0	1	1	1	0	0	1	0	3	3	1	4	5	6	1	2	0	0	0	0
21	1	HLD	11/11/2017 5:29	1	0	8	2017-11-11	2	0	0	0	0	1	0	0	1	0	0	0	0	0	0		1	110	90	110	28	0	0	1	1	1	0	0	1	0	3	3	1	4	5	6	3	1	0	0	0	0
2	1	HLD	11/11/2017 7:57	1	0	8	2017-11-11	1	0	0	0	0	1	0	0	0	0	0	1	0	0	0		1			122	23	0	0	1	1	1	0	0	1	0	3	3	1	4	5	6		2	0	0	0	0
34	1	HLD	11/11/2017 11:00	1	1	9	2017-11-11	2	0	0	0	1	0	0	1	0	0	0	0	0	0	0		1	134	68	71	20	0	0	1	1	1	0	0	1	0	3	3	1	4	5	6	3	1	0	0	0	0
21	1	HLD	11/11/2017 1:30	1	1	2	2017-11-11	2	0	0	0	1	0	0	1	0	0	0	0	0	0	0		1	116	69	80		1	0	1	1	1	0	0	1	1	3	3	1	4	5	6	2	4	0	0	0	0
37	1	HLD	11/11/2017 11:29	1	1	10	2017-11-11	2	0	0	0	1	0	1	0	0	0	0	0	0	0	0		1	151	90	91	26	0	0	1	1	1	0	0	1	1	3	3	1	4	5	6	3	1	0	0	0	0
38	1	HLD	11/11/2017 11:39	1	1	10	2017-11-11	2	0	1	0	0	0	1	0	0	0	0	0	0	0	0		1	130	92	92	20	1	0	1	1	1	0	0	1	1	3	3	1	4	5	6	3	1	0	0	0	0
33	1	HLD	11/12/2017 1:49	1	1	6	2017-11-12	2	0	0	1	0	0	1	0	0	0	0	0	0	0	0		1	96	44	100	24	0	0	1	1	1	0	0	1	1	3	3	1	4	5	6	3	1	0	0	0	0
5	2	HLD	11/12/2017 9:40	1	0	4	2017-11-12	1	0	0	0	0	1	0	0	1	0	0	0	0	0	0		1			115	24	0	0	1	1	1	0	0	1	0	3	3	1	4	5	6	1	1	0	0	0	0
24	2	HLD	11/12/2017 9:40	1	1	3	2017-11-12	2	0	1	0	0	0	0	0	0	1	0	0	0	0	0		1	106	61	80	20	0	0	1	1	1	0	0	1	0	3	3	1	4	5	6	1	1	0	0	0	0
14	2	HRL	11/11/2017 8:22	1	1	3	2017-11-11	2	0	1	0	0	0	0	0	1	0	0	0	0	0	0		1	117	69	81	16	0	0	1	1	1	0	0	1	1	3	3	1	4	5	6	1	2	0	0	0	0
39	1	HRL	11/11/2017 8:29	1	1	3.5	2017-11-11	2	1	0	0	1	0	1	0	0	0	0	0	0	0	0		1	111	67	131	18	0	0	1	1	1	0	0	1	1	3	3	2	4	5	6	1	1	0	0	0	0
5	2	HRL	11/13/2017 11:00	1	1	2.5	2017-11-13	1	1	0	0	0	0	0	0	1	0	0	0	0	0	0		1					0	0	1	1	1	0	0	1	1	3	3	1	4	5	6	1	3	0	0	0	0
23	2	HRL	11/13/2017 3:00	1	1	0.5	2017-11-13	3	0	0	1	0	0	0	0	1	0	0	0	0	0	0		1					0	0	1	1	1	0	0	1	0	3	3	1	4	5	6	1	2	0	0	0	0
17	1	HRL	11/13/2017 2:19	0	1	60	2017-11-13	2	1	0	0	0	0	0	0	1	0	0	0	0	0	0		1			112		0	1	1	1	1	0	0	1	1	3	3	1	4	5	6	3	1	0	0	0	0
0.9	2	HRL	11/13/2017 9:30	1	1	3.5	2017-11-03	0	0	0	1	0	0	0	0	0	0	0	0	0	0	1	0	1			88	18	0	1	1	1	1	0	0	1	0	3	3		4	5	6	1	3	0	0	0	0
64	1	HRL	11/13/2017 9:59	1	1	7	2017-11-06	2	1	0	1	0	0	0	0	0	0	0	0	1	0	0		1	148	66	68		0	1	1	1	1	0	0	1	0	3	3	1	4	5	6	1	3	0	0	0	0
37	2	HRL	11/13/2017 1:08	1	1	1	2017-11-12	3	0	0	1	0	0	0	1	0	0	0	0	0	0	0		1	110	70	91		0	0	1	1	1	0	0	1	0	3	3	1	4	5	6	1	2	0	0	0	0
34	1	HRL	11/11/2017 3:49	1	1	5	2017-11-11		0	0	1	0	0	1	0	0	0	0	0	0	0	0		1	111	72	74		0	0	1	1	1	0	0	1	0	3	3	1	4	5	6	1	2	0	0	0	0
26	1	HRL	11/11/2017 8:39	1	1	3	2017-11-11	3	1	0	0	0	0	0	0	1	0	0	0	0	0	0		1	136	76	86		0	0	1	1	1	0	0	1	0	3	3	1	4	5	6	1	1	0	0	0	0
72	1	HRL	11/12/2017 9:20	1	1		2017-11-12	1	1	0	0	0	0	0	0	0	0	0	0	1	0	0		1			60		0	0	1	1	1	0		1	0	3	3	1	4	5	6	1	1	0	0	0	0
33	1	HRL	11/12/2017 9:30	1	1	1	2017-11-12	2	1	0	1	0	0	1	0	0	0	0	0	0	0	0		1					0	0	1	1	1	0	0	1	0	3	3	1	4	5	6	1	2	0	0	0	0
61	1	HRL	11/12/2017 12:35	1	1	8	2017-11-11	1	1	0	0	0	0	0	0	0	0	0	0	1	0	0		1	120	85	120			0	1	1	1	0	0	1	0	3	3	1	4	5	6	1	1	0	0	0	0
25	1	HRL	11/13/2017 6:00	1	1	2	2017-11-13	2	0	0	1	0	0	1	0	0	0	0	0	0	0	0		1	133	87	83	18	0	0	1	1	1	0	0	1	1	3	3	1	4	5	6	1	1	0	0	0	0
24	2	HRL	11/13/2017 6:30	1	1	2	2017-11-13	3	0	0	1	0	0	0	0	1	0	0	0	0	0	0		1	114	74	79		0	0	1	1	1	0	0	1	0	3	3	1	4	5	6	1	1	0	0	0	0
25	1	HRL	11/14/2017 9:30	1	1	2.5	2017-11-14	3	0	0	1	0	0	0	0	1	0	0	0	0	0	0		1	119	82	73		0	0	1	1	1	0	0	1	0	3	3	1	4	5	6	1	2	0	0	0	0
60	1	HRL	11/14/2017 12:27	1	1	0	2017-11-14	0	1	0	0	0	0	1	0	0	0	0	0	0	0	0		1	109	70	68		0	0	1	1	1	0	0	1	1	3	3	1	4	5	6	2	4	0	0	0	0
37	1	HRL	11/14/2017 10:31	1	1	0.5	2017-11-14	3	0	0	1	0	0	1	0	0	0	0	0	0	0	0		1	131	87	71		0	0	1	1	1	0	0	1	1	3	3	1	4	5	6	2	4	0	0	0	0
42	1	HRL	11/14/2017 4:21	1	1	4.5	2017-11-14	1	1	0	0	0	0	0	1	0	0	0	0	0	0	0		1	127	80	73		0	0	1	1	1	0	0	1	1	3	3	1	4	5	6	1	2	0	0	0	0
26	2	HRL	11/14/2017 11:16	1	1	2.5	2017-11-14	2	0	0	1	0	0	1	0	0	0	0	0	0	0	0		1	151	91	92	20	0	0	1	1	1	0	0	1	0	3	3	1	4	5	6	1	2	0	0	0	0
27	1	HRL	11/15/2017 1:31	1	1	3	2017-11-15	3	1	0	1	0	0	0	0	0	0	1	0	0	0	0		1	118	68	115		0	0	1	1	1	0	0	1	1	3	3	1	4	5	6	1	2	0	0	0	0
51	1	HRL	11/17/2017 4:38	1	1	3.5	2017-11-15	3	0	0	1	0	0	0	1	0	0	0	0	0	0	0		1	102	84	94		1	0	1	1	1	0	0	1	1	3	3	1	4	5	6	1	2	0	0	0	0
	1	HRL	11/15/2017 7:11	1	1	3	2017-11-15		0	0	0	0	1	1	0	0	0	0	0	0	0	0		1	130	79	68		0	0	1	1	1	0	0	1	1	3	3	1	4	5	6	1	1	0	0	0	0
26	1	HRL	11/15/2017 9:30	1	1	4	2017-11-15	3	0	0	1	0	0	0	0	1	0	0	0	0	0	0		1	123	80	72	18	0	0	1	1	1	0	0	1	1	3	3	1	4	5	6	1	1	0	0	0	0
27	1	HRL	11/15/2017 9:00	1	1	5.5	2017-11-15	3	1	0	1	0	0	0	0	1	0	0	0	0	0	0		1	121	78	75	17	0	0	1	1	1	0	0	1	1	3	3	1	4	5	6	1	1	0	0	0	0
56	1	HRL	11/15/2017 9:30	1	1	7	2017-11-15	3	0	0	1	0	0	0	1	0	0	0	0	0	0	0		1	127	92	95	17	0	0	1	1	1	0	0	1	1	3	3	1	4	5	6	1	1	0	0	0	0
27	1	HRL	11/15/2017 10:24	1	1	2	2017-11-15	0	0	0	0	1	0	1	0	0	0	0	0	0	0	0		1	134	91	86	18	0	0	1	1	1	0	0	1	1	3	3	1	4	5	6	1	1	0	0	0	0
31	1	HRL	11/15/2017 8:00	1	1		2017-11-15	1	1	0	0	0	0	1	0	0	0	0	0	0	0	0		1	118	56	65	24	0	0	1	1	1	0	0	1	0	3	3	1	4	5	6	1	1	0	0	0	0
20	2	HRL	11/15/2017 8:00	0	1	7	2017-11-15	3	1	0	0	0	0	0	0	1	0	0	0	0	0	0		1	115	71	90	18	0	0	1	1	1	0	0	1	1	3	3	1	4	5	6	1	1	0	0	0	0
	1	HRL	11/15/2017 8:00	1	1	3	2017-11-15	2	0	1	0	0	0	0	1	0	0	0	0	0	0	0		1	138	92	88		0	0	1	1	1	0	0	1	1	3	3	1	4	5	6	2	1	0	0	0	0
8	2	HRL	11/16/2017 8:00	1		4	2017-11-16	1	1	0	0	0	0	0	0	1	0	0	0	0	0	0		1					0	0	1	1	1	0	0	1	1	3	3	1	4	5	6	1	1	0	0	0	0
16	1	HRL	11/16/2017 4:33	1	1	4	2017-11-16	2	1	0	1	0	0	0	0	1	0	0	0	0	0	0		1	147	76	97	24	0	0	1	1	1	0	0	1	1	3	3	1	4	5	6	1	1	0	0	0	0
16	1	HRL	11/16/2017 4:38	1	1	2	2017-11-16	2	1	1	0	1	0	0	0	1	0	0	0	0	0	0		1	109	72	72	24	0	0	1	1	1	0	0	1	1	3	3	1	4	5	6	1	1	0	0	0	0
18	1	HRL	11/16/2017 4:41	1	1	3.5	2017-11-16	2	0	0	1	0	0	0	0	1	0	0	0	0	0	0		1					0	0	1	1	1	0	0	1	1	3	3	1	4	5	6	1	1	0	0	0	0
34	2	HRL	11/16/2017 7:53	1	1	0.5	2017-11-16	2	1	1	0	0	0	1	0	0	0	0	0	0	0	0		1	126	80	82	19	0	0	1	1	1	0	0	1	1	3	3	1	4	5	6	1	1	0	0	0	0
32	1	HRL	11/16/2017 8:29	1	1	4.5	2017-11-16	1	1	0	0	0	0	1	0	0	0	0	0	0	0	0		1	130	60	56	18	0	0	1	1	1	0	0	1	1	3	3	1	4	5	6	1	5	0	0	0	0
27	1	HRL	11/16/2017 8:39	1	1	3	2017-11-16	0	1	0	0	0	0	1	0	0	0	0	0	0	0	0		1	113	73	61	24	0	0	1	1	1	0	0	1	0	3	3	1	4	5	6	1	3	0	0	1	0
18	1	HRL	11/16/2017 10:02	1	1	0.5	2017-11-16	3	0	1	0	0	0	0	0	1	0	0	0	0	0	0		1	152	91	86	18	0	0	1	1	1	0	0	1	1	3	3	1	4	5	6	1	2	0	0	0	0
17	1	HRL	11/16/2017 6:43	1	1	0.5	2017-11-16	2	1	0	0	1	0	0	0	1	0	0	0	0	0	0		1	129	91	81	22	0	0	1	1	1	0	0	1	1	3	3	1	4	5	6	2	3	0	0	0	0
34	1	HRL	11/16/2017 8:00	1	1	5.5	2017-11-16	2	0	0	1	0	0	0	1	0	0	0	0	0	0	0		1	150	99	95		0	0	1	1	1	0	0	1	1	3	3	1	4	5	6	1	2	0	0	0	0
23	2	HRL	11/17/2017 12:59	1	1		2017-11-17		0	0	0	1	0	1	0	0	0	0	0	0	0	0		1	125	79	78	19	0	0	1	1	1	0	0	1	1	3	3	1	4	5	6	1	1	0	0	0	0
17	2	HRL	11/17/2017 1:01	1	1	4	2017-11-17	1	1	0	0	0	0	0	0	0	0	1	0	0	0	0		1	140	100	111		0	0	1	1	1	0	0	1	1	3	3	1	4	5	6	1	2	0	0	0	0
45	1	HRL	11/17/2017 10:50	1	1		2017-11-17		1	0	1	0	0	0	0	0	0	0	0	0	0	0		1	133	97	95	18	0	0	1	1	1	0	0	1	1	3	3	1	4	5	6	1	1	0	0	0	0
50	1	HRL	11/17/2017 11:00	1	1		2017-11-17	3	0	0	1	0	0	0	1	0	0	0	0	0	0	0		1	137	89	88	18	0	0	1	1	1	0	0	1	1	3	3	1	4	5	6	1	1	0	0	0	0
33	2	HRL	11/17/2017 3:00	1	1		2017-11-17	2	0	0	1	0	0	1	0	0	0	0	0	0	0	0		1	121	86	90	22	0	0	1	1	1	0	0	1	1	3	3	1	4	5	6	1	1	0	0	0	0
46	1	HCP	10/30/2017 5:29	0	1	29	2017-10-30	3	0	0	1	0	0	0	1	0	0	0	0	0	0	0		1	130	65	69	20	1	0	1	1	1	0	0	1	1	3	3	1	4	5	6	3	1	1	0	0	0
7	1	HCP	11/3/2017 12:59	0	1	12	2017-11-03	1	0	0	1	0	0	0	0	1	0	0	0	0	0	0		1	85	50	110	27	1	0	1	1	1	0	0	1	1	3	3	1	4	5	6	3	4	0	0	0	0
23	1	HCP	11/5/2017 3:00	0	1	38	2017-11-05	2	0	0	1	0	0	1	0	0	0	0	0	0	0	0		1	120	80	109	20	1	1	1	2	1	0	0	1	1	3	3	1	2	4	3	3	1	1	1	1	0
34	1	HRL	11/17/2017 3:00	1	1	7	2017-11-17		0	0	0	0	0	0	0	0	0	0	0	0	0	0		1					0	0	1	1	1	0	0	1	0	3	3	1	4	5	6	1	1	0	0	0	0
31	1	HRL	11/17/2017 2:16	1	1	6	2017-11-17	1	1	0	0	0	0	1	0	0	0	0	0	0	0	0		1	116	75	93	18	0	0	1	1	1	0	0	1	1	3	3	1	4	5	6	1	1	0	0	0	0
60	1	HLD	11/14/2017 10:25	1	1	3	2017-11-14	2	0	0	1	0	0	0	0	0	0	0	0	1	0	0		1	167	91	100	20	0	0	1	1	1	0	0	1	0	3	3	1	4	5	6	1	3	0	0	0	0
33	1	HLD	11/15/2017 12:16	1	0	8	2017-11-14	2	0	0	0	1	0	0	1	0	0	0	0	0	0	0		1	147	91	80		0	0	1	1	1	0	0	1	0	3	3	1	4	5	6	1	1	0	0	0	0
34	1	HLD	11/15/2017 12:29	1	0	4	2017-11-14	3	0	0	1	0	0	0	1	0	0	0	0	0	0	0		1	134	64	100		0	0	1	1	1	0	0	1	1	3	3	1	4	5	6	2	4	0	0	1	0
34	1	HLD	11/16/2017 9:30	1	0	4	2017-11-16	1	0	1	0	0	0	0	1	0	0	0	0	0	0	0		1	138	66	80		0	0	1	1	1	0	0	1	0	3	3	1	4	5	6	1	1	0	0	0	0
29	2	HLD	11/17/2017 4:09	1	0	5	2017-11-17	1	0	1	0	0	0	0	0	0	1	0	0	0	0	0		1	103	67	70	18	0	0	1	1	1	0	0	1	1	3	3	1	4	5	6	2	4	0	0	0	0
31	1	HRL	11/19/2017 11:19	1	1	8	2017-11-19		1	0	1	0	0	1	0	0	0	0	0	0	0	0		1	102	80	119		1	0	1	1	1	0	0	1	1	3	3	1	4	5	6	2	4	0	0	0	0
28	1	HRL	11/18/2017 5:32	1	1	10	2017-11-18	2	0	0	1	0	0	0	1	0	0	0	0	0	0	0		1					0	0	1	1	1	0	0	1	1	3	3	1	4	5	6	1	1	0	0	0	0
14	2	HRL	11/18/2017 8:00	1	1	6	2017-11-18	2	1	1	1	0	0	0	0	1	0	0	0	0	0	0		1	142	85	101	20	0	0	1	1	1	0	0	1	1	3	3	1	4	5	6	1	1	0	0	0	0
31	1	HRL	11/18/2017 8:00	1	1	7.5	2017-11-18	1	1	0	0	0	0	0	1	0	0	0	0	0	0	0		1	148	86	96	18	0	0	1	1	1	0	0	1	1	3	3	1	4	5	6	1	1	0	0	0	0
32	2	HRL	11/19/2017 7:47	1	1	5	2017-11-18	1	1	0	0	0	0	0	1	0	0	0	0	0	0	0		1	142	93	120		1	0	1	1	1	0	0	1	1	3	3	1	4	5	6	2	5	0	0	0	0
23	1	HRL	11/19/2017 6:20	1	1	3	2017-11-19	3	0	0	1	0	0	0	0	1	0	0	0	0	0	0		1	146	81	117		0	0	1	1	1	0	0	1	1	3	3	1	4	5	6	2	4	0	0	0	0
52	2	HRL	11/19/2017 5:08	1	1		2017-11-19	2	1	0	0	1	0	1	0	0	0	0	0	0	0	0		1	175	103	90	19	0	0	1	1	1	0	0	1	1	3	3	1	4	5	6	1	2	0	0	0	0
24	1	HRL	11/20/2017 2:00	1	1	2	2017-11-20	2	0	0	1	0	0	0	1	0	0	0	0	0	0	0		1	121	71	89		0	0	1	1	1	0	0	1	1	3	3	1	4	5	6	1	2	0	0	0	0
16	2	HRL	11/20/2017 7:53	1	1	4	2017-11-20	2	0	1	1	0	0	0	0	1	0	0	0	0	0	0		1	129	82	94	18	0	0	1	1	1	0	0		0	3	3	1	4	5	6	1	1	0	0	0	0
26	1	HRL	11/20/2017 9:59	1	1	2	2017-11-20	2	0	0	1	0	0	0	1	0	0	0	0	0	0	0		1	137	82	62	18	1	0	1	1	1	0	0	1	1	3	3	1	4	5	6	2	4	0	0	0	0
11	1	HRL	11/19/2017 5:45	1	1	1	2017-11-19	1	1	0	0	0	0	0	0	1	0	0	0	0	0	0		1			105	16	0	0	1	1	1	0	0	1	1	3	3	1	4	5	6	1	2	0	0	0	0
10	1	HRL	11/20/2017 9:01	1	1	4.5	2017-11-20	1	1	0	1	0	0	0	0	1	0	0	0	0	0	0		1			109	18	0	0	1	1	1	0	0	1	1	3	3	1	4	5	6	2	4	0	0	0	0
38	1	HRL	11/20/2017 9:00	1	1	2.5	2017-11-19		1	0	1	0	0	1	0	0	0	0	0	0	0	0		1	115	69	88		0	0	1	1	1	0	0	1	0	3	3	1	4	5	6	1	2	0	0	1	0
24	1	HRL	11/20/2017 8:00	1	1	2.5	2017-11-20	3	0	0	1	0	0	0	0	1	0	0	0	0	0	0		1	123	64	76		0	0	1	1	1	0	0	1	0	3	3	1	4	5	6	1	1	0	0	0	0
4	2	HRL	11/20/2017 2:00	1	1	0.5	2017-11-20	1	0	0	1	0	0	0	0	1	0	0	0	0	0	0		1			68		0	0	1	1	1	0	0	1	0	3	3	1	4	5	6	2	5	0	0	0	0
24	1	HRL	11/20/2017 1:44	1	1	6	2017-11-17	3	0	1	0	0	0	0	0	1	0	0	0	0	0	0		1	138	84	73		0	0	1	1	1	0	0	1	0	3	3	1	4	5	6	1	3	0	0	0	0
37	2	HRL	11/21/2017 12:59	1	1	2.5	2017-11-15	2	0	1	0	0	0	1	0	0	0	0	0	0	0	0		1	109	64	73		0	0	1	1	1	0		1	0	3	3	1	4	5	6	1	2	0	0	0	0
35	2	HRL	11/20/2017 12:00	1	1	20	2017-11-19	1	0	0	1	0	0	1	0	0	0	0	0	0	0	0		1	120	80	98		0	0	1	1	1	0	0	1	0	3	3	1	4	5	6	1	3	0	0	1	0
46	2	HRL	11/20/2017 10:02	1	1	1	2017-11-16	3	1	0	1	0	0	0	1	0	0	0	0	0	0	0		1	115	77	76		0	1	1	1	1	0	0	1	0	3	3	1	4	5	6	1	2	0	0	0	0
13	2	HRL	11/20/2017 10:30	1	1	3	2016-06-01	2	0	0	1	0	0	0	0	1	0	0	0	0	0	0		1	122	69			0	1	1	1	1	0	0	1	0	3	3	1	4	5	6	1	1	0	0	0	0
47	1	HRL	11/19/2017 11:10	1	1	2.5	2017-11-19	2	1	0	1	0	0	1	0	0	0	0	0	0	0	0		1	148	96	77		0	0	1	1	1	0	0	1	0	3	3	1	4	5	6	1	1	0	0	0	0
17	1	HRL	11/18/2017 10:01	1	1	4.5	2017-11-19	2	1	1	1	1	0	0	0	0	0	0	0	0	0	0		1	121	69	68		0	1	1	1	1	0	0	1	0	3	3	1	4	5	6	1	2	0	0	0	0
31	2	HRL	11/21/2017 12:59	1	1	3	2017-11-21	2	1	0	1	0	0	1	0	0	0	0	0	0	0	0		1	145	80	100	18	0	0	1	1	1	0	0	1	0	3	3	1	4	5	6	3	3	0	0	0	0
30	1	HRL	11/21/2017 2:00	1	1	3	2017-11-21	2	0	0	1	0	0	1	0	0	0	0	0	0	0	0		1	127	79	65		0	0	1	1	1	0	0	1	1	3	3	1	4	5		1	1	0	0	0	0
8	1	HRL	11/21/2017 8:00	1	1	2	2017-11-21	1	1	0	1	0	0	0	0	1	0	0	0	0	0	0		1			92	26	0	0	1	1	1	0	0	1	1	3	3	1	4	5	6	2	4	0	0	0	0
28	1	HRL	11/21/2017 10:56	1	1	6	2017-11-21	2	0	0	1	0	0	1	0	0	0	0	0	0	0	0		1	116	85	96	20	0	0	1	1	1	0	0	1	1	3	3	1	4	5	6	2	5	0	0	0	0
22	1	HRL	11/22/2017 8:18	1	1	1	2017-11-22	2	0	0	1	0	0	0	0	1	0	0	0	0	0	0		1	118	82	91	22	0	0	1	1	1	0	0	1	1	3	3	1	4	5	6	1	1	0	0	0	0
20	1	HRL	11/22/2017 8:00	1	1	1	2017-11-22	3	0	0	1	0	0	0	0	1	0	0	0	0	0	0		1	110	85	83	22	0	0	1	1	1	0	0	1	1	3	3	1	4	5	6	1	1	0	0	0	0
48	1	HRL	11/22/2017 12:00	1	1	45	2017-11-22	1	1	0	0	0	0	1	0	0	0	0	0	0	0	0		1					0	1	1	1	1	0	0	1	1	3	3	1	4	5	6	2	4	0	0	0	0
69	2	HLD	10/29/2017 6:40	1	0	10	2017-10-28	0	0	0	0	0	1	0	0	0	0	0	0	0	0	1	0	1	96	45	107	22	1	1	1	1	1	0	0	1	1	3	3	1	4	4	5	3	1	0	0	0	0
33	1	HLD	10/29/2017 7:30	1	1	10	2017-10-29	2	0	0	1	0	0	1	0	0	0	0	0	0	0	0		1	120	80	80	20	0	0	1	1	1	0	0	1	0	3	3	1	4	5	6	1	1	0	0	0	0
24	1	HLD	10/29/2017 7:30	1	0	10	2017-10-29	3	0	0	1	0	0	0	0	1	0	0	0	0	0	0		1	144	90	88	20	0	0	1	1	1	0	0	1	0	3	3	1	4	5	6	3	1	0	0	0	0
30	1	HLD	10/26/2017 9:00	1	0	8	2017-10-28	2	0	0	0	1	0	1	0	0	0	0	0	0	0	0		1	147	90	96	20	1	1	1	1	1	0	0	1	0	3	3	1	4	5	6	3	1	0	0	0	0
6	1	HLD	10/28/2017 8:45	1	0	8	2017-10-28	1	0	0	0	0	1	0	0	1	0	0	0	0	0	0		1			99	22	1	1	1	1	1	0	0	1	0	3	3	1	4	5	6	1	3	0	0	0	0
52	1	HLD	10/28/2017 9:00	1	1	8	2017-10-28	2	0	1	0	0	0	1	0	0	0	0	0	0	0	0		1	147	90	91	18	1	0	1	1	1	0	0	1	0	3	3	1	4	5	6	1	1	0	0	0	0
29	1	HLD	11/17/2017 5:10	1	1	4	2017-11-17	2	0	0	0	0	1	0	1	0	0	0	0	0	0	0		1	136	60	70	20		0	1	1	1	0	0	1	0	3	3	1	4	5	6	1	1	0	0	0	0
55	1	HLD	11/18/2017 7:30	1	1	2	2017-11-18	2	0	0	1	0	0	1	0	0	0	0	0	0	0	0		1	155	86	100	24	0	0	1	1	1	0	0	1	0	3	3	1	4	5	6	1	1	0	0	0	0
43	1	HLD	11/19/2017 2:10	1	1	8	2017-11-19	2	0	0	1	0	0	1	0	0	0	0	0	0	0	0		1	160	88	88		0	0	1	1	1	0	0	1	0	3	3	1	4	5	6	1	1	0	0	0	0
56	1	HLD	11/19/2017 5:29	1	1	6	2017-11-19	2	0	0	1	0	0	1	0	0	0	0	0	0	0	0		1	130	86	86		0	0	1	1	1	0	0	1	1	3	3	1	4	5	6	2	4	0	0	0	0
40	1	HLD	11/20/2017 2:29	1	1	10	2017-11-20	2	0	1	0	0	0	1	0	0	0	0	0	0	0	0		1	90	56	80	20	0	0	1	1	1	0	0	1	0	3	3	1	4	5	6	1	1	0	0	0	0
31	1	HLD	11/20/2017 2:39	1	1	6	2017-11-20	2	0	0	1	0	0	0	1	0	0	0	0	0	0	0		1	110	67	80	20	0	0	1	1	1	0	0	1	1	3	3	1	4	5	6	2	4	0	0	0	0
56	1	HLD	11/20/2017 4:09	1	0	10	2017-11-20	2	0	0	1	0	0	1	0	0	0	0	0	0	0	0		1	144	98	90		0	0	1	1	1	0	0	1	0	3	3	1	4	5	6	1	2	0	0	0	0
38	2	HLD	11/20/2017 6:59	1	0	3	2017-11-20	2	0	0	1	0	0	1	0	0	0	0	0	0	0	0		1	106	56	76	20	0	0	1	1	1	0	0	1	1	3	3	2	4	5	6	2	1	0	0	0	0
56	1	HLD	11/21/2017 3:10	1	1	5	2017-11-21	2	0	0	1	0	0	0	1	0	0	0	0	0	0	0		1	130	68	80	22	0	0	1	1	1	0	0	1	1	3	3	1	4	5	6	1	4	0	0	0	0
77	2	HLD	11/8/2017 12:32	1	0	4	2017-11-07	0	1	0	0	0	0	0	0	0	1	0	0	0	0	0		1	147	66	71	24	1	0	1	1	1	0	0	1	0	3	3	1	4	5	6	3	1	0	0	0	0
41	1	HLD	10/26/2017 6:10	1	1	4	2017-10-26	2	0	0	1	0	0	1	0	0	0	0	0	0	0	0		1	130	69	70	20	0	0	1	1	1	0	0	1	1	3	3	1	4	5	6	3	1	0	0	0	0
									0	0	0	0	0	0	0	0	0	0	0	0	0	0																								0	0	0	0
22	1	HLD	10/24/2017 1:30	1	1	4	2017-10-24	2	0	1	0	0	0	0	0	0	0	1	0	0	0	0		1	141	82	90	20	0	0	1	1	1	0	0	1	0	3	3	1	4	5	6	3	1	0	0	0	0
24	1	HCP	11/16/2017 5:00	0	1	6	2017-11-16	2	1	0	0	0	0	1	0	0	0	0	0	0	0	0		1	80	40		14	1	0	1	2	2	0	1	1	1	3	3	2	1	1	4	3	1	1	0	1	0
34	1	HCP	11/17/2017 3:59	0	1	6	2017-11-17	2	0	0	1	0	0	0	1	0	0	0	0	0	0	0		1	120	80	76	23	1	0	1	1	1	0	0	1	1	3	3	1	4	5	6	3	1	0	0	0	0
60	2	HCP	11/20/2017 9:59	0	1	8	2017-11-20	2	0	0	1	0	0	0	0	0	1	0	0	0	0	0		1	140	90	61	23	1	0	1	1	1	0	0	1	1	3	3	1	4	5	6	1	1	0	0	1	0
25	2	HCP	11/21/2017 8:29	0	1	1	2017-11-21	2	0	0	1	0	0	0	0	0	1	0	0	0	0	0		1	130	80	75	22	1	0	1	1	1	0	0	1	0	3	3	1	4	5	6	1	2	0	1	0	0
24	1	HRL	11/22/2017 11:06	1	1	4	2017-11-22	2	1	0	0	0	0	0	1	0	0	0	0	0	0	0		1	152	85	98	20	0	0	1	1	1	0	0	1	1	3	3	1	4	5	6	3	2	0	0	0	0
39	1	HRL	11/22/2017 9:59	1	1	5	2017-11-22	1	1	0	0	0	0	1	0	0	0	0	0	0	0	0		1	139	70	90	18	0	0	1	1	1	0	0	1	1	3	3	1	4	5	6	3	1	0	0	0	0
8	1	HRL	11/23/2017 3:00	1	1	4	2017-11-23	1	1	0	1	0	0	0	0	1	0	0	0	0	0	0		1			92	20	0	0	1	1	1	0	0	1	1	3	3	1	4	5	6	1	1	0	0	0	0
40	1	HRL	11/23/2017 4:15	1	1	8	2017-11-23	1	1	0	0	0	0	1	0	0	0	0	0	0	0	0		1	123	81	75	18	0	0	1	1	1	0	0	1	1	3	3	1	4	5	6	1	1	0	0	0	0
12	1	HRL	11/23/2017 7:40	1	1	0.5	2017-11-23	2	0	0	1	0	0	0	0	1	0	0	0	0	0	0		1					0	1	1	1	1	0	0	1	0	3	3	1	4	5	6	1	5	0	0	0	0
26	1	HLD	11/22/2017 10:28	1	1	4	2017-11-22	2	0	0	0	1	0	0	0	0	0	1	0	0	0	0		1	138	69	86		0	0	1	1	1	0	0	1	1	3	3	1	4	5	6	2	1	0	0	0	0
38	2	HLD	11/22/2017 10:14	1	1	4	2017-11-22	0	0	0	0	1	0	0	0	0	1	0	0	0	0	0		1	100	56	80		1	0	1	1	1	0	0	1	1	3	3	1	4	5	6	2	4	0	0	0	0
20	1	HLD	11/22/2017 4:37	1	1	5	2017-11-22	3	0	0	0	1	0	0	0	1	0	0	0	0	0	0		1	110	61	80	24	0	0	1	1	1	0	0	1	0	3	3	1	4	5	6	1	3	0	0	0	0
17		HLD	11/24/2017 2:45	1	1	4	2017-11-24	2	0	0	0	1	0	0	0	1	0	0	0	0	0	0		1	128	69	80		0	0	1	1	1	0	0	1	1	3	3	1	4	5	6	2	4	0	0	0	0
37	1	HLD	11/24/2017 3:24	1	0	4	2017-11-24	2	0	0	0	1	0	1	0	0	0	0	0	0	0	0		1	157	99	99		1	0	1	1	1	0	0	1	1	3	3	1	4	5	6	2	4	0	0	0	0
36	1	HLD	11/24/2017 9:49	1	1	4	2017-11-24	2	0	0	1	0	0	0	1	0	0	0	0	0	0	0		1	138	82	80		0	0	1	1	1	0	0	1	1	3	3	1	4	5	6	1	3	0	0	0	0
32	1	HLD	11/24/2017 9:22	1	1	2	2017-11-24	2	0	0	1	0	0	0	1	0	0	0	0	0	0	0		1	110	64	80	20	1	1	1	1	1	0	0	1	0	3	3	1	4	5	6	1	8	0	0	0	0
23	2	HLD	11/25/2017 6:14	1	1	10	2017-11-25	2	0	0	0	1	0	1	0	0	0	0	0	0	0	0		1	134	68	80		0	0	1	1	1	0	0	1	1	3	3	1	4	5	6	3	1	0	0	0	0
24	1	HLD	11/25/2017 5:50	1	0	4	2017-11-24	2	0	0	0	1	0	1	0	0	0	0	0	0	0	0		1	130	90	80		0	0	1	1	1	0	0	1	1	3	3	1	4	5	6	1	2	0	0	0	0
22	1	HLD	11/25/2017 4:30	1	1	4	2017-11-25	2	0	1	0	0	0	0	0	1	0	0	0	0	0	0		1	91	50	100	20	0	0	1	1	1	0	0	1	1	3	3	1	4	5	6	2	4	0	0	0	0
21	1	HLD	11/25/2017 3:20	1	1	4	2017-11-25	3	0	0	1	0	0	0	0	1	0	0	0	0	0	0		1	110	67	80		0	0	1	1	1	0	0	1	1	3	3	1	4	5	6	1	2	0	0	0	0
35	1	HLD	10/26/2017 11:00	1	1	9	2017-10-26	2	0	0	1	0	0	1	0	0	0	0	0	0	0	0		1	130	50	80	20	0	0	1	1	1	0	0	1	1	3	3	1	4	5	6	3	1	0	0	0	0
50	1	HLD	10/14/2017 10:43	1	1	3	2017-10-14	2	0	0	0	1	0	1	0	0	0	0	0	0	0	0		1	140	90	80		0	0	1	1	1	0	0	1	0	3	3	1	4	5	6	1	1	0	0	0	0
10	1	HLD	10/23/2017 6:59	1	0	18	2017-10-23	2	0	0	0	0	1	0	0	1	0	0	0	0	0	0		1			130	23	0		1	1	1	0	0	1	0	3	3	1	4	5	6	1	1	0	0	0	0
4	2	HLD	11/2/2017 10:04	1	0	6	2017-11-02	1	0	0	0	0	1	0	0	1	0	0	0	0	0	0		1			133		0	0	1	1	1	0	0	1	0	3	3	1	4	5	6	1	1	0	0	0	0
40	1	HLD	11/10/2017 9:10	1	1	4	2017-11-10	2	0	0	0	1	0	0	1	0	0	0	0	0	0	0		1	130	69	80	20	0	0	1	1	1	0	0	1	1	3	3	1	4	5	6	3	1	0	0	0	0
43	2	HLD	11/26/2017 9:00	1	1	4	2017-11-26	2	0	0	1	0	0	1	0	0	0	0	0	0	0	0		1	131	90	86		0	0	1	1	1	0	0	1	1	3	3	1	4	5	6	2	4	0	0	0	0
48	2	HLD	11/27/2017 1:30	1	1	4	2017-11-27	2	0	0	1	0	0	1	0	0	0	0	0	0	0	0		1	91	56	68		0	0	1	1	1	0	0	1	0	3	3	1	4	5	6	2	5	0	0	0	0
27	2	HLD	11/26/2017 6:59	1	1	4	2017-11-28	2	0	0	0	1	0	1	0	0	0	0	0	0	0	0		1	130	69	80	20	0	0	1	1	1	0	0	1	0	3	3	1	4	5	6	1	2	0	0	0	0
70	2	HLD	11/29/2017 7:44	1	1	4	2017-11-29	2	0	0	0	1	0	0	0	0	1	0	0	0	0	0		1	130	80	86		0	0	1	1	1	0	0	1	1	3	3	1	4	5	6	2	2	0	0	0	0
28	2	HLD	11/29/2017 11:05	1	0	4	2017-11-29	2	0	0	1	0	0	1	0	0	0	0	0	0	0	0		1	147	78	80		0	0	1	1	1	0	0	1	1	3	3	1	4	5	6	1	2	1	0	0	0
57	2	HLD	11/10/2017 11:29	1	1	4	2017-11-10	0	0	0	0	1	0	0	0	0	1	0	0	0	0	0		1	167	100	99	28	1	0	1	1	1	0	0	1	1	3	3	1	4	5	6	3	2	0	0	0	0
60	2	HLD	11/16/2017 3:00	1	1	5	2017-11-16	0	0	0	0	0	1	0	0	0	1	0	0	0	0	0		1	160	64	99	23	0	0	1	1	1	0	0	1	0	3	3	1	4	5	6	1	3	0	0	0	0
27	1	HCP	11/23/2017 12:59	0	1	10	2017-11-23	2	1	0	0	0	0	1	0	0	0	0	0	0	0	0		1	110	65	59	21	1	0	1	1	1	0	0	1	1	3	3	1	1	1	4	3	1	1	1	0	0
42	1	HCP	11/23/2017 12:59	0	1	10	2017-11-23	2	0	0	1	0	0	1	0	0	0	0	0	0	0	0		1	160	80	78	23	1	0	1	1	1	0	0	1	1	3	3	1	4	5	6	3	1	1	0	1	0
46	2	HCP	11/28/2017 9:00	0	1	17	2017-11-28	2	0	0	1	0	0	0	0	0	1	0	0	0	0	0		1	150	100	76	22	1	0	1	1	1	0	0	1	1	3	3	1	4	5	6	1	1	0	0	1	0
64	2	HCP	11/29/2017 9:59	0	1	3	2017-11-29	2	0	0	1	0	0	0	0	0	1	0	0	0	0	0		1	160	100	74	21	1	0	1	1	1	0	0	1	0	3	3	1	4	5	6	1	1	0	0	0	0
28	1	HRL	11/25/2017 11:00	1	1	3.5	2017-11-25	2	0	0	0	0	0	0	1	0	0	0	0	0	0	0		1	152	80	77	17	0	0	1	1	1	0	0	1	1	3	3	1	4	5	6	3	1	0	0	0	0
22	1	HRL	11/24/2017 11:19	1	1	4	2017-11-24	2	1	0	0	1	0	1	0	0	0	0	0	0	0	0		1	125	79	72	18	0	0	1	1	1	0	0	1	1	3	3	1	4	5	6	2	4	0	0	0	0
23	1	HRL	11/25/2017 1:40	0	1	4	2017-11-25	0	1	0	0	0	0	1	0	0	0	0	0	0	0	0		1	131	76	88	20	0		1	1	1	0	0	1	0	3	3	1	4	5	6	1	2	0	0	1	0
37	2	HRL	11/25/2017 3:00	1	1	1	2017-11-25		0	0	1	0	0	0	1	0	0	0	0	0	0	0		1	105	74	87	20	0	0	1	1		0	0	1	1	3	3	1	4	5	6	2	1	0	0	0	0
27	2	HRL	11/25/2017 3:00	1	1	1	2017-11-25	3	1	0	1	0	0	0	0	1	0	0	0	0	0	0		1	110	75	98	20	0	0	1	1	1	0	0	1	1	3	3	1	4	5		1	1	0	0	0	0
19	1	HRL	11/26/2017 7:21	1	1	0.5	2017-11-26	2	1	0	0	1	0	0	0	0	0	1	0	0	0	0		1	140	84	94		0	0	1	1	1	0	0	1	0	3	3	1	4	5	6	1	2	0	0	0	0
35	1	HRL	11/26/2017 11:10	1	1	2.5	2017-11-26	0	1	0	0	0	0	1	0	0	0	0	0	0	0	0		1	145	107	89	18	0	0	1	1	1	0	0	1	0	3	3	1	4	5	6	1	2	0	0	0	0
25	1	HRL	11/26/2017 4:21	1	1	3.5	2017-11-26		1	0	0	0	0	1	0	0	0	0	0	0	0	0		1	133	76	75	18	0	0	1	1	1	0	0	1	0	3	3	1	4	5	6	1	1	0	0	0	0
32	1	HRL	11/26/2017 8:02	1	1	5	2017-11-26	1	0	0	1	0	0	0	1	0	0	0	0	0	0	0		1	139	89	94	18	0	0	1	1	1	0	0	1	1	3	3	1	4	5	6	2	3	0	0	0	0
37	1	HRL	11/26/2017 10:34	1	1	6	2017-11-26	3	0	0	1	0	0	0	1	0	0	0	0	0	0	0		1	106	77	87	17	0	0	1	1	1	0	0	1	1	3	3	1	4	5	6	1	2	0	0	0	0
61	1	HRL	11/27/2017 12:59	1	1	1.5	2017-11-27	1	1	0	0	0	0	0	0	0	0	0	0	1	0	0		1	172	105	111	24	0	0	1	1	1	0	0	1	1	3	3	1	4	5	6	1	1	0	0	0	0
6	1	HRL	12/5/2017 9:00	1	1	0.5	2017-11-27	1	0	0	1	0	0	0	0	1	0	0	0	0	0	0		1				24	0	0	1	1	1	0	0	1	1	3	3	1	4	5	6	1	3	0	0	0	0
20	2	HRL	11/27/2017 9:59	1	1		2017-11-27	2	1	0	1	0	0	0	0	1	0	0	0	0	0	0		1	122	77	98	18	0	0	1	1	1	0	0	1	0	3	3	1	4	5	6	1	1	0	0	0	0
48	1	HRL	11/27/2017 1:15	1	1	3.5	2017-11-27	1	1	0	0	0	0	1	0	0	0	0	0	0	0	0		1	110	83	75	19	0	0	1	1	1	0	0	1	1	3	3	1	4	5	6	1	2	0	0	0	0
6	1	HRL	11/27/2017 2:00	1	1	6	2017-11-26	2	0	0	1	0	0	1	0	0	0	0	0	0	0	0		1	117	81	64	18	0	0	1	1	1	0	0	1	1	3	3	1	4	5	6	2	4	0	0	0	0
29	1	HRL	11/24/2017 8:42	1	1	3	2017-11-24	3	0	0	1	0	0	1	0	0	0	0	0	0	0	0		1	145	92	81	18	0	0	1	1	1	0	0	1	0	3	3	1	4	5	6	1	1	0	0	0	0
24	1	HRL	11/24/2017 6:59	1	1	2.5	2017-11-24	2	0	0	0	0	1	1	0	0	0	0	0	0	0	0		1	119	72	90	24	0	0	1	1	1	0	0	1	1	3	3	1	4	5	6	1	1	0	0	0	0
11	1	HRL	11/24/2017 7:41	1	1	2	2017-11-24	2	0	0	1	0	0	0	0	1	0	0	0	0	0	0		1				24	0	0	1	1	1	0	0	1	0	3	3	1	4	5	6	1	3	0	0	0	0
7	2	HRL	11/24/2017 2:00	1	1	4	2017-11-24	1	0	0	1	0	0	0	0	1	0	0	0	0	0	0		1			116	20	0	0	1	1	1	0	0	1	1	3	3	1	4	5	6	1	1	0	0	0	0
22	1	HRL	11/28/2017 7:21	1	1	4.5	2017-11-28	3	1	0	1	0	0	0	0	1	0	0	0	0	0	0		1	137	85	69		0	0	1	1	1	0	0	1	1	3	3	1	4	5	6	3	1	0	0	0	0
36	1	HRL	11/29/2017 9:00	1	1	7.5	2017-11-29		0	1	0	0	0	1	0	0	0	0	0	0	0	0		1	98	62	102	19	0	0	1	1	1	0	0	1	1	3	3	1	4	5	6	2	1	0	0	0	0
12	1	HRL	11/29/2017 12:00	1	0	1	2017-11-29	2	0	0	1	0	0	0	0	1	0	0	0	0	0	0		1	128	61	65	18	1	1	1	1	1	0	0	1	0	3	3	1	4	5	6	2	5	0	0	0	0
18	1	HRL	11/29/2017 7:30	1	1	4	2017-11-29	2	1	1	0	1	0	0	0	1	0	0	0	0	0	0		1	124	76	94	18	0	0	1	1	1	0	0	1	1	3	3	1	4	5	6	1	2	0	0	0	0
46	1	HRL	11/29/2017 11:00	1	1	10	2017-11-29	2	1	0	0	1	0	0	1	0	0	0	0	0	0	0		1	119	66	90	20	0	0	1	1	1	0	0	1	0	3	3	1	4	5	6	1	3	1	0	0	0
35	1	HRL	11/29/2017 10:50	1	1	5	2017-11-29	1	1	0	0	0	0	1	0	0	0	0	0	0	0	0		1	137	74	109	18	0	0	1	1	1	0	0	1	1	3	3	1	4	5	6	3	2	0	0	0	0
34	2	HRL	11/29/2017 9:00	1	1	6	2017-11-29	3	0	0	1	0	0	0	1	0	0	0	0	0	0	0		1	146	95	113	20	0	0	1	1	1	0	0	1	1	3	3	1	4	5	6	3	1	0	0	0	0
16	2	HRL	11/30/2017 3:59	1	1	5	2017-11-30	2	1	0	1	0	0	0	0	1	0	0	0	0	0	0		1	118	78	79	20	0	0	1	1	1	0	0	1	1	3	3	1	4	5	6	2	5	0	0	0	0
1.7	1	HRL	11/30/2017 6:49	1	1	0.5	2017-11-30	0	0	0	1	0	0	0	0	0	0	0	0	0	0	1	0	1			128	28	1	1	1	1	1	0	0	1	1	3	3	1	4	5	6	2	4	0	0	0	0
23	2	HRL	11/30/2017 7:33	1	1	5	2017-11-30	3	0	0	1	0	0	0	0	1	0	0	0	0	0	0		1	108	79	86	20	0	0	1	1	1	0	0	1	0	3	3	1	4	5	6	1	1	0	0	0	0
45	1	HRL	11/30/2017 9:59	1	1	6.5	2017-11-20	3	0	0	1	0	0	0	1	0	0	0	0	0	0	0		1	126	85	88		0	1	1	1	1	0	0	1	0	3	3	1	4	5	6	1	1	0	0	1	0
13	1	HRL	11/30/2017 9:00	1	1	7	2017-11-29	2	0	0	0	0	0	0	0	1	0	0	0	0	0	0		1			98		0	1	1	1	1	0	0	1	0	3	3	1	4	5	6	1	3	0	0	0	0
39	1	HRL	11/29/2017 5:00	1	1	1.5	2017-11-29	2	0	0	0	0	0	1	0	0	0	0	0	0	0	0		1	126	77	98		0	0	1	1	1	0	0	1	1	3	3	1	4	5	6	1	1	0	0	0	0
0.5	2	HRL	11/28/2017 11:00	1	1	3	2017-11-26	0	1	0	0	1	0	0	0	0	0	0	0	0	0	1	Child	1					0	1	1	1	1	0	0	1	0	3	3	1	4	5	6	1	3	0	0	0	0
62	1	HRL	11/28/2017 11:00	1	1	6	2017-11-23	3	0	0	1	0	0	0	1	0	0	0	0	0	0	0		1	194	108			0	1	1	1	1	0	0	1	0	3	3	1	4	5	6	2	4	0	0	0	0
62	1	HRL	11/28/2017 12:00	1	1	5	2017-11-27	1	1	0	0	0	0	1	0	0	0	0	0	0	0	0		1	105	56	88		0	0	1	1	1	0	0	1	0	3	3	1	4	5	6	1	3	0	0	0	0
49	1	HLD	11/30/2017 4:27	1	1	4	2017-11-30	2	0	0	0	1	0	1	0	0	0	0	0	0	0	0		1	96	56	68		0	0	1	1	1	0	0	1	1	3	3	1	4	5	6	2	1	0	0	0	0
38	1	HLD	11/29/2017 11:45	1	1	6	2017-11-29	2	0	0	0	1	0	1	0	0	0	0	0	0	0	0		1	100	61	80	20	0	0	1	1	1	0	0	1	0	3	3	1	4	5	6	1	1	0	0	0	0
63	2	HLD	12/1/2017 10:30	1	1	4	2017-12-01	0	0	0	1	0	0	0	1	0	0	0	0	0	0	0		1	131	64	69	22	0	0	1	1	1	0	0	1	0	3	3	1	4	5	6	1	2	0	0	0	0
32	1	HLD	12/2/2017 1:56	1	1	4	2017-12-02	2	0	0	0	1	0	1	0	0	0	0	0	0	0	0		1	140	90	90		0	0	1	1	1	0	0	1	0	3	3	1	4	5	6	1	1	0	0	0	0
29	1	HLD	12/2/2017 12:59	1	0	3	2017-12-02	3	0	0	1	0	0	0	0	1	0	0	0	0	0	0		1	112	68	71		0	0	1	1	1	0	0	1	0	3	3	1	4	5	6	2	1	0	0	0	0
45	1	HLD	12/2/2017 12:11	1	0	4	2017-12-02	2	0	0	1	0	0	1	0	0	0	0	0	0	0	0		1	151	91	90	23	0	0	1	1	1	0	0	1	1	3	3	1	4	5	6	1	1	0	0	0	0
58	1	HLD	12/2/2017 12:11	1	1	4	2017-12-02	2	0	0	0	1	0	1	0	0	0	0	0	0	0	0		1	157	99	80	23	0	0	1	1	1	0	0	1	1	3	3	1	4	5	6	1	1	0	0	1	0
22	1	HLD	12/3/2017 5:19	1	0	3	2017-12-03	2	0	0	0	0	1	1	0	0	0	0	0	0	0	0		1	100	56	80		0	0	1	1	1	0	0	1	1	3	3	1	4	5	6	1	3	0	0	0	0
25	1	HLD	12/3/2017 1:24	1	1	6	2017-12-03	1	0	1	0	0	0	1	0	0	0	0	0	0	0	0		1	89	54	110	28	1	0	1	1	1	0	0	1	1	3	3	1	4	5	6	3	3	0	0	0	0
35	1	HLD	12/3/2017 12:14	1	0	10	2017-12-02	1	0	1	0	0	0	1	0	0	0	0	0	0	0	0		1	108	55	64		1	0	1	1	1	0	0	1	1	3	3	1	4	5	6	2	4	0	0	0	0
30	1	HRL	11/26/2017 12:59		1	1.5	2017-11-24	1	0	0	0	1	0	1	0	0	0	0	0	0	0	0		1	104	63	85		0	0	1	1	1	0	0	1	0	3	3	1	4	5	6	1	3	0	0	0	0
50	1	HRL	11/26/2017 12:14	1	1	2.5	2017-11-25	1	1	0	0	0	0	0	1	0	0	0	0	0	0	0		1	159	110	94		0	0	1	1	1	0	0	1	0	3	3	1	4	5	6	1	3	0	0	0	0
25	2	HRL	11/26/2017 3:59	1	1	3	2017-11-26	3	0	0	1	0	0	0	0	0	0	1	0	0	0	0		1	111	67	92		0	0	1	1	1	0	0	1	0	3	3	1	4	5	6	1	3	0	0	0	0
21	2	HRL	11/26/2017 3:00	1	1	1.5	2017-11-26	2	1	0	0	0	0	0	0	1	0	0	0	0	0	0		1	99	70	81		0	0	1	1	1	0	0	1	0		3	1	4	5	6	1	2	0	0	0	0
0.75	1	HRL	11/26/2017 12:59	1	1	2.5	2017-11-25	0	0	0	1	0	0	0	0	0	0	0	0	0	0	1	0	1					0	0	1	1	1	0	0	1	0	3	3	1	4	5	6	1	3	0	0	0	0
18	2	HRL	11/26/2017 3:00	1	1	4.5	2017-11-26	2	0	1	0	0	0	0	0	1	0	0	0	0	0	0		1	123	68	82		0	0	1	1	1	0	0	1	0	3	3	1	4	5	6	1	3	0	0	0	0
22	1	HRL	11/27/2017 12:13	1	1		2017-11-27	3	0	0	0	0	0	0	0	1	0	0	0	0	0	0		1	130	100	76		0	0	1	1	1	0	0	1	0	3	3	1	4	5	6	1	1	0	0	0	0
38	1	HRL	11/25/2017 2:28	1	1	4.5	2017-11-25	1	1	0	0	1	0	1	0	0	0	0	0	0	0	0		1	113	80	81		0	0	1	1	1	0	0	1	1	3	3	1	4	5	6	1	2	0	0	0	0
25	2	HRL	11/28/2017 4:11	1	1	60	2017-11-28	3	1	1	1	1	0	0	1	0	0	0	0	0	0	0		1	109	79	89		0	0	1	1	1	0	0	1	0	3	3	1	4	5	6	1	1	0	0	0	0
23	1	HRL	11/11/2017 5:29	1	1	100	2017-11-11	1	0	0	0	0	0	0	1	0	0	0	0	0	0	0		1					0	1	1	1	1	0	0	1	0	3	3	1	4	5	6	1	2	0	0	0	0
39	1	HRL	11/22/2017 9:59	1	1	5	2017-11-22	1	1	0	0	0	0	1	0	0	0	0	0	0	0	0		1	139	70	90	18	0	0	1	1	1	0	0	1	1	3	3	1	4	5	6	3	1	0	0	0	0
21	2	HRL	11/26/2017 5:06	1	1	1	2017-11-26	3	0	1	0	0	0	0	0	1	0	0	0	0	0	0		1	142	94	100	20	0	0	1	1	1	0	0	1	0	3	3	1	4	5	6	1	1	0	0	0	0
23	1	HRL	11/25/2017 1:40	1	1	4	2017-11-25	1	1	0	0	0	0	1	0	0	0	0	0	0	0	0		1	131	76	88	20	0	0	1	1	1	0	0	1	0	3	3	1	4	5	6	1	2	0	0	1	0
24	1	HRL	11/26/2017 3:30	1	1	8	2017-11-26	2	1	0	0	0	0	1	0	0	0	0	0	0	0	0		1	97	58	94	18	1	0	1	1	1	0	0	1	1	3	3	1	4	5	6	3	4	0	0	0	0
46	1	HRL	11/26/2017 3:40	1	1	6	2017-11-26	3	0	1	1	1	0	0	1	0	0	0	0	0	0	0		1	136	87	70	19	0	0	1	1	1	0	0	1	0	3	3	1	4	5	6	1	1	0	0	0	0
35	1	HRL	11/29/2017 10:50	1	1	5	2017-11-29	1	1	0	0	0	0	1	0	0	0	0	0	0	0	0		1	137	74	109	18	0	0	1	1	1	0	0	1	1	3	3	1	4	5	6	3	2	0	0	0	0
17	1	HRL	11/29/2017 3:59	1	1	4	2017-11-29	2	1	0	0	0	0	0	0	1	0	0	0	0	0	0		1	154	73	92	18	0	0	1	1	1	0	0	1	0	3	3		4	5	6	1	3	0	0	0	0
34	2	HRL	11/29/2017 9:00	1	1	6	2017-11-29	3	0	0	1	0	0	0	1	0	0	0	0	0	0	0		1	146	95	113	20	0	0	1	1	1	0	0	1	1	3	3	1	4	5	6	3	1	0	0	0	0
15	1	HRL	11/19/2017 11:41	1	1	2.5	2017-11-19	1	1	0	0	0	0	1	0	0	0	0	0	0	0	0		1	138	72	89		0	0	1	1	1	0	0	1	1	3	3	1	4	5	6	2	1	0	0	0	0
25	1	HRL	11/17/2017 5:00	1	1	1	2017-11-17	2	1	0	1	0	0	1	0	0	0	0	0	0	0	0		1	166	73	86	18	0	0	1	1	1	0	0	1	0	3	3	1	4	5	6		3	0	0	0	0
27	1	HRL	11/15/2017 7:11	1	1	3	2017-11-15		0	0	0	0	1	1	0	0	0	0	0	0	0	0		1	130	79	68		0	0	1	1	1	0	0	1	1	3	3	1	4	5	6	1	1	0	0	0	0
1.5	2	HRL	12/1/2017 8:44	1	1	3	2017-12-01	0	0	0	0	0	0	0	0	0	0	0	0	0	0	1	0	1			103	18	1	1	1	1	1	0	0	1	1	3	3	1	4	5	6	1	3	0	0	0	0
24	1	HRL	12/1/2017 4:52	1	1	8	2017-12-01	1	0	0	1	0	0	0	1	0	0	0	0	0	0	0		1	137	79	107		0	0	1	1	1	0	0	1	1	3	3	1	4	5	6	3	1	0	0	0	0
24	1	HRL	12/1/2017 9:17	1	1	2	2017-12-01	3	0	0	0	0	0	0	0	1	0	0	0	0	0	0		1	140	98	86		0	0	1	1	1	0	0	1	1	3	3	1	4	5	6	3	1	0	0	0	0
42	1	HRL	12/1/2017 9:40	1	1	4	2017-12-01	2	1	0	0	1	0	1	0	0	0	0	0	0	0	0		1	139	76	111		0	0	1	1	1	0	0	1	1	3	3	1	4	5	6	1	2	0	0	0	0
29	2	HRL	12/2/2017 12:59	1	1	6	2017-12-02	3	1	0	1	1	0	0	0	1	0	0	0	0	0	0		1	134	86	123		0	0	1	1	1	0	0	1	1	3	3	1	4	5	6	1	1	0	0	0	0
21	2	HRL	12/2/2017 7:50	1	1	1	2017-12-02	3	0	1	0	0	0	0	0	1	0	0	0	0	0	0		1	117	70	109		0	1	1	1	1	0	0	1	0	3	3	1	4	5	6	1	2	0	0	0	0
40	1	HRL	12/2/2017 2:00	1	1	1.5	2017-12-02	3	0	1	0	0	0	1	0	0	0	0	0	0	0	0		1	105	65	69		0	0	1	1	1	0	0	1	1	3	3	1	4	5	6	1	2	0	0	0	0
28	2	HRL	12/2/2017 11:00	1	1	0.5	2017-12-02	3	0	0	1	0	0	0	0	1	0	0	0	0	0	0		1	110	74	109		0	0	1	1	1	0	0	1	1	3	3	1	4	5	6	1	2	0	0	0	0
32	2	HRL	12/3/2017 4:40	1	1	1	2017-12-03	2	0	0	1	0	0	1	0	0	0	0	0	0	0	0		1	138	87			0	0	1	1	1	0	0	1	1	3	3	1	4	5	6	1	1	0	0	0	0
5	2	HRL	12/3/2017 11:00	1	1	0.5	2017-12-03	1	1	0	0	0	0	0	0	1	0	0	0	0	0	0		1			94	24	0	0	1	1	1	0	0	1	1	3	3	1	4	5	6	1	1	0	0	0	0
9	2	HRL	12/3/2017 12:04	1	1	1	2017-12-03	1	0	0	1	0	0	0	0	1	0	0	0	0	0	0		1			99	18	0	0	1	1	1	0	0	1	0	3	3	1	4	5	6	2	5	0	0	0	0
20	2	HRL	12/3/2017 2:19	0	1	115	2017-12-03	1	1	0	0	0	0	1	0	0	0	0	0	0	0	0		1	129	86	118	20	0	1	1	1	1	0	0	1	0	3	3	1	4	5	6	1	1	0	0	0	0
28	1	HRL	12/3/2017 8:00	1	1	7	2017-12-03		0	0	1	0	0	1	0	0	0	0	0	0	0	0		1	148	80	102	69	0	0	1	1	1	0	0	1	1	3	3	1	4	5	6	1	1	0	0	0	0
30	1	HRL	12/3/2017 8:00	1	1	5	2017-12-03	2	0	0	1	0	0	1	0	0	0	0	0	0	0	0		1	106	84	76		0	0	1	1	1	0	0	1	1	3	3	1	4	5	6	1	1	0	0	1	0
42	1	HRL	12/3/2017 8:00	1	1	5	2017-12-03	2	1	0	0	0	0	1	0	0	0	0	0	0	0	0		1	120	52	89		0	0	1	1	1	0	0	1	1	3	3	1	4	4	6	1	1	1	0	0	0
3.5	2	HRL	12/4/2017 7:34	1	1	3	2017-12-03	1	0	0	1	0	0	0	0	1	0	0	0	0	0	0		1					0	1	1	1	1	0	0	1	0	3	3	1	4	5	6	1	1	0	0	0	0
39	2	HRL	12/4/2017 7:34	1	1	3	2017-12-04	3	0	0	1	0	0	0	1	0	0	0	0	0	0	0		1					0	0	1	1	1	0	0	1	1	3	3	1	4	5	6	1	1	0	0	0	0
51	1	HRL	12/4/2017 9:20	1	1		2017-12-04		0	0	0	0	0	1	0	0	0	0	0	0	0	0		1	170	82	101	18	0	0	1	1	1	0	0	1	1	3	3	1	4	5	6	1	3	0	0	0	0
29	1	HRL	12/4/2017 2:00	1	1	3.5	2017-12-04	2	0	0	0	1	0	1	0	0	0	0	0	0	0	0		1					0	0	1	1	1	0	0	1	1	3	3	1	4	5	6	2	1	0	0	0	0
29	1	HRL	12/4/2017 2:00	1	1	3.5	2017-12-04		0	0	1	0	0	1	0	0	0	0	0	0	0	0		1					0	0	1	1	1	0	0	1	1	3	3	1	4	5	6	1	1	0	0	0	0
27	1	HRL	12/4/2017 3:59	1	1	4	2017-12-04	1	0	0	0	1	0	1	0	0	0	0	0	0	0	0		1	131	83	81	20	0	0	1	1	1	0		1	1	3	3	1	4	5	6	3	1	0	0	0	0
22	1	HRL	12/4/2017 3:59	1	1	4	2017-12-04	1	0	0	0	1	0	0	1	0	0	0	0	0	0	0		1	126	74	90	18	0	0	1	1	1	0	0	1		3	3	1	4	5	6	2	1	0	0	0	0
37	1	HRL	12/5/2017 11:00	1	1		2017-12-05	2	1	0	1	0	0	1	0	0	0	0	0	0	0	0		1	146	69	66	18	0	0	1	1	1	0	0	1	1	3	3	1	4	5	6	2	4	0	0	0	0
7	2	HRL	12/5/2017 11:00	1	1	1	2017-12-05	1	0	0	1	0	0	0	0	1	0	0	0	0	0	0		1			71	26	1	1	1	1	1	0	0	1	1	3	3	1	4	5	6	1	3	0	0	0	0
6	1	HRL	12/5/2017 2:29	1	1	5	2017-12-05	1	1	0	0	0	0	0	0	1	0	0	0	0	0	0		1				16	0	0	1	1	1	0	0	1	1	3	3	1	4	5	6	1	1	0	0	0	0
45	1	HRL	12/5/2017 5:00	1	1	6	2017-12-05		0	0	0	0	0	0	0	0	0	1	0	0	0	0		1	152	87	81		0	0	1	1	1	0	0	1	1	3	3	1	4	5	6	1	2	0	0	0	0
8	1	HRL	12/5/2017 6:59	1	1	6	2017-12-05	1	0	0	1	0	0	0	0	1	0	0	0	0	0	0		1					0	1	1	1	1	0	0	1	0	3	3	1	4	5	6	2	4	0	0	0	0
45	1	HRL	12/2/2017 2:06	1	1	8	2017-12-02	1	1	0	0	1	0	1	0	0	0	0	0	0	0	0		1	137	73	70		0	0	1	1	1	0	0	1	1	3	3	1	4	5	6	1	1	0	0	0	0
41	1	HRL	11/17/2017 12:59	1	1		2017-11-17	2	1	0	0	0	0	1	0	0	0	0	0	0	0	0		1					1	1	1	1	1	0	0	1	0	3	3	1	4	5	6	4	8	0	0	0	0
20	1	HRL	11/14/2017 12:08	1	1	5	2017-11-14	1	1	0	0	0	0	1	0	0	0	0	0	0	0	0		1					0	0	1	1	1	0	0	1	1	3	3	1	4	5	6	1	3	0	0	0	0
23	2	HRL	12/6/2017 9:00	1	1	2.5	2017-12-06	2	1	0	0	0	0	0	1	0	0	0	0	0	0	0		1				24	0	0	1	1	1	0	0	1	1	3	3	1	4	5	6	1	1	0	0	0	0
20	2	HRL	12/5/2017 2:00	1		3.5	2017-12-05	1	1	0	0	0	0	1	0	0	0	0	0	0	0	0		1	101	70	113		0	0	1	1	1	0	0	1	1	3	3	1	4	5	6	1	2	0	0	0	0
50	1	HRL	12/7/2017 8:23	1	1	4.5	2017-12-07	2	1	0	1	0	0	0	1	0	0	0	0	0	0	0		1	134	103	83	18	0	0	1	1	1	0	0	1	1	3	3	1	4	5	6	1	1	0	0	0	0
18	2	HRL	12/7/2017 10:12	1	1	4	2017-12-07	2	0	0	1	0	0	0	0	1	0	0	0	0	0	0		1	125	83	108	14	0	0	1	1	1	0	0	1	1	3	3	1	4	5	6	1	1	0	0	0	0
2	1	HRL	12/7/2017 3:00	1	1	1	2017-12-07	98	0	0	1	0	0	0	0	1	0	0	0	0	0	0		1					1	0	1	1	1	0	0	1	1	3	3	1	4	5	6	1	3	0	0	0	0
8	1	HRL	12/7/2017 3:01	1	1	1	2017-12-07	1	1	0	0	0	0	0	0	1	0	0	0	0	0	0		1					0	1	1	1	1	0	0	1	0	3	3	1	4	5	6	1	1	0	0	0	0
26	2	HRL	12/7/2017 6:59	1	1	2	2017-12-07	3	0	0	1	0	0	0	1	0	0	0	0	0	0	0		1	144	96	96	18	0	0	1	1	1	0	0	1	1	3	3	1	4	5	6	1	1	0	0	0	0
36	2	HRL	12/7/2017 6:59	1	1	6	2017-12-07	1	1	0	1	0	0	1	0	0	0	0	0	0	0	0		1	139	80	106	20	0	0	1	1	1	0	0	1	0	3	3	1	4	5	6	1	2	0	0	0	0
26	1	HLD	12/3/2017 3:00	1	1	4	2017-12-03	2	0	1	0	0	0	1	0	0	0	0	0	0	0	0		1	100	60	71	28	0	99	1	1	1	0	0	1	0	3	3	1	4	5	6	1	1	0	0	0	0
6	2	HLD	12/3/2017 6:59	1	0	2	2017-12-03	1	0	0	0	0	1	0	0	1	0	0	0	0	0	0		1					0	0	1	1	1	0	0	1	1	3	3	1	4	5	6		3	0	0	0	0
26	1	HLD	12/4/2017 3:30	1	1	3	2017-12-04	2	0	1	0	0	0	1	0	0	0	0	0	0	0	0		1	140	90	90	28	0	0	1	1	1	0	0	1	1	3	3	1	4	5	6	2	4	0	0	0	0
20	1	HLD	12/4/2017 3:30	1	1	3		2	0	0	0	1	0	1	0	0	0	0	0	0	0	0		1	141	90	100		0	0	1	1	1	0	0	1	1	3	3	1	4	5	6	2	4	0	0	0	0
45	1	HLD	12/6/2017 6:00	1	1	6	2017-12-06	2	0	0	1	0	0	1	0	0	0	0	0	0	0	0		1	147	90	100		1	1	1	1	1	0	0	1	0	3	3	1	4	5	6	1	1	0	0	0	0
31	1	HLD	12/6/2017 4:38	1	1	4	2017-12-06	2	0	0	1	0	0	1	0	0	0	0	0	0	0	0		1	110	68	80	20	0	0	1	1	1	0	0	1	0	3	3	1	4	5	6	1	2	0	0	0	0
36	2	HLD	12/6/2017 5:19	1	0	8	2017-12-06	2	0	0	1	0	0	1	0	0	0	0	0	0	0	0		1	140	80	70	24	0	0	1	1	1	0	0	1	0	3	3	1	4	5	6	1	1	0	0	0	0
19	1	HLD	12/6/2017 7:30	1	0	4	2017-12-06	2	0	0	0	0	1	0	0	1	0	0	0	0	0	0		1	130	68	90	24	0	0	1	1	1	0	0	1	0	3	3	1	4	5	6	1	1	0	0	0	0
55	1	HLD	12/6/2017 10:30	1	1	4	2017-12-06	0	0	1	0	0	0	1	0	0	0	0	0	0	0	0		1	154	99	106	24	0	0	1	1	1	0	0	1	1	3	3	1	4	4	4	1	1	0	0	0	0
6	1	HRL	12/7/2017 8:00	1	1	1	2017-12-07	1	1	0	0	1	0	0	0	1	0	0	0	0	0	0			139	86	106	20			1	1	1	0	1	1	1	3	3	1	4	5	6	1	2	0	0	0	0
27	2	HRL	12/7/2017 5:00	1	1	4	2017-12-07	2	0	0	1	0	0	1	0	0	0	0	0	0	0	0		1	129	98	66	20	0	0	1	1	1	0	0	1	1	3	3	1	4	5	6	1	2	0	0	0	0
15	2	HRL	12/8/2017 8:29	1	1	1.5	2017-12-08	2	0	0	1	0	0	0	0	1	0	0	0	0	0	0		1	115	76	86		0	0	1	1	1	0	0	1	0	3	3	1	4	5	6	1	1	0	0	0	0
25	1	HRL	12/8/2017 12:20	1	1	2.5	2017-12-08	2	1	0	0	0	0	1	0	0	0	0	0	0	0	0		1	156	99	71		0	0	1	1	1	0	0	1	1	3	3	1	4	5	6	1	1	0	0	0	0
43	2	HRL	12/8/2017 3:03	1	1	6	2017-12-08	1	1	0	0	0	0	1	0	0	0	0	0	0	0	0		1	138	80	83		0	0	1	1	1	0	0		1	3	3	1	4	5	6	1	2	0	0	0	0
2	2	HRL	12/6/2017 10:30	1	1	3.5	2017-12-05	0	0	0	1	0	0	0	0	0	0	0	0	0	0	1	0	1					0	1	1	1	1	0	0	1	0	3	3	1	4	5	6	1	3	0	0	0	0
39	1	HRL	12/8/2017 11:03	1	1	8	2017-12-08	1	1	0	1	0	0	0	1	0	0	0	0	0	0	0		1	127	80	85		0	0	1	1	1	0	0	1	0	3	3	1	4	5	6	1	2	0	0	0	0
40	2	HRL	12/8/2017 9:55	1	1	3	2017-12-08	1	1	0	0	0	0	1	0	0	0	0	0	0	0	0		1	110	70	96		0	0	1	1	1	0	0	1	0	3	3	1	4	5	6	1	2	0	0	0	0
29	2	HRL	12/8/2017 9:56	1	1	4	2017-12-08	2	1	0	1	0	0	1	0	0	0	0	0	0	0	0		1	148	67	105		0		1	1	1	0	0	1	0	3	3	1	4	5	6	1	2	0	0	0	0
71	1	HRL	12/8/2017 9:03	1	1		2017-12-05	2	1	0	1	0	0	0	0	0	0	0	0	1	0	0		1	129	93	102		0	1	1	1	1	0	0	1	0	3	3	1	4	5	6	1	3	0	0	0	0
40	2	HRL	12/8/2017 9:00	1	1	2.5	2017-12-07		0	1	0	0	0	1	0	0	0	0	0	0	0	0		1	101	64	81		0	0	1	1	1	0	0	1	0	3	3	1	4	5	6	1	3	0	0	0	0
38	2	HRL	12/8/2017 8:37	1	1		2017-12-08		0	0	1	0	0	0	1	0	0	0	0	0	0	0		1	122	69	80		0	0	1	1	1	0	0	1	0	3	3	1	4	5	6	1	2	0	0	0	0
22	1	HRL	12/7/2017 9:19	1	1	6	2017-12-06	1	1	0	0	0	0	0	1	0	0	0	0	0	0	0		1	129	66	71		0	0	1	1	1	0	0	1	0	3	3	1	4	5	6	1	3	0	0	0	0
62	2	HRL	12/6/2017 9:08	1	1	4	2017-12-04		1	0	1	0	0	0	0	0	0	0	0	1	0	0		1	160	73	88		0	1	1	1	1	0	0	1	0	3	3	1	4	5	6	1	3	0	0	0	0
36	1	HRL	12/6/2017 10:47	1	1	5	2017-12-02	2	1	1	1	0	0	0	1	0	0	0	0	0	0	0		1	106	63	77		0	1	1	1	1	0	0	1	0	3	3	1	4	5	6	1	1	0	0	0	0
24	2	HRL	12/8/2017 6:59	1	1	4.5	2017-12-08	3	0	0	1	0	0	0	0	0	1	0	0	0	0	0		1	132	98	64	17	0	0	1	1	1	0	0	1	1	3	3	1	4	5	6	1	1	0	0	0	0
34	1	HRL	12/8/2017 7:21	1	1	4.5	2017-12-08	2	1	0	0	0	0	1	0	0	0	0	0	0	0	0		1	126	83	91	24	0	0	1	1	1	0	0	1	1	3	3	1	4	5	6	1	1	0	0	0	0
27	1	HRL	12/8/2017 9:19	1	1	4	2017-12-08	2	0	0	0	0	1	1	0	0	0	0	0	0	0	0		1	137	88	120	18	0	0	1	1	1	0	0	1	1	3	3	1	4	5	6	2	1	0	0	0	0
17	1	HRL	12/9/2017 12:00	1	1	1	2017-12-09	2	1	0	1	0	0	0	0	1	0	0	0	0	0	0		1	135	74	71		0	0	1	1	1	0	0	1	1	3	3	1	4	5	6	2	4	0	0	0	0
31	1	HRL	12/9/2017 1:21	1	1	6	2017-12-09	1	0	0	0	1	0	0	1	0	0	0	0	0	0	0		1	139	88	96		1	0	1	1	1	0	0	1	1	3	3	1	4	5	6	2		0	0	0	0
19	1	HRL	12/9/2017 3:20	0	1	12	2017-12-09	0	1	0	0	0	0	1	0	0	0	0	0	0	0	0		1	132	87	75	18	0	0	1	1	1	0	0	1	1	3	3	1	4	5	6	2	4	0	0	0	0
6	1	HRL	12/9/2017 6:00	1	1		2017-12-09	1	0	0	1	0	0	0	0	1	0	0	0	0	0	0		1			114		0	0	1	1	1	0	0	1	1	3	3	1	4	5	6	1	1	0	0	0	0
29	2	HRL	12/9/2017 8:54	1	1	3.5	2017-12-09		0	0	1	0	0	0	0	0	1	0	0	0	0	0		1	134	84	98	24	0	0	1	1	1	0	0	1	1	3	3	1	4	5	6		1	0	0	0	0
2	2	HRL	12/9/2017 9:26	1	1	3.5	2017-12-09	0	0	0	1	0	0	0	0	0	0	0	0	0	0	1	0	1					0	0	1	1	1	0	0	1	0	3	3	1	4	5	6	1	1	0	0	0	0
38	1	HRL	12/9/2017 9:00	1	1	4	2017-12-09	1	1	0	0	0	0	1	0	0	0	0	0	0	0	0		1	131	74	91	24	0	0	1	1	1	0	0	1	1	3	3	1	4	5	6	1	1	0	0	0	0
21	1	HRL	12/11/2017 3:38	1		0.5	2017-10-09	2	0	0	1	0	0	0	0	1	0	0	0	0	0	0		1	125	69	59		0	1	1	1	1	0	0	1	0	3	3	1	4	5	6	1	3	0	0	0	0
40	1	HRL	12/10/2017 3:00	1	1	2	2017-12-10	1	1	0	0	0	0	1	0	0	0	0	0	0	0	0		1	110	84	86	24	0	0	1	1	1	0	0	1	0	3	3	1	4	5	6	1	1	0	0	0	0
30	2	HRL	12/10/2017 3:00	1	1	5	2017-12-10	1	1	0	0	0	0	1	0	0	0	0	0	0	0	0		1	116	69	72	24	0	0	1	1	1	0	0	1	1	3	3	1	4	5	6	1		0	0	0	0
2	2	HRL	12/10/2017 6:30	1	1	8	2017-12-10	98	0	0	1	0	0	0	0	1	0	0	0	0	0	0		1			114	26	0	0	1	1	1	0	0	1	0	3	3	1	4	5	6	1	3	0	0	0	0
47	1	HRL	12/11/2017 2:45	1	1	4.5	2017-12-11	1	0	0	0	0	0	1	0	0	0	0	0	0	0	0		1	128	75	75	19	0	0	1	1	1	0	0	1	1	3	3	1	4	5	6	1	1	0	0	0	0
41	2	HRL	12/11/2017 6:59	1	1	6	2017-12-11	2	1	1	1	0	0	1	0	0	0	0	0	0	0	0		1	112	68	70		0	0	1	1	1	0	0	1	1	3	3	1	4	5	6	1	2	0	0	0	0
51	1	HRL	12/11/2017 8:00	1	1	6	2017-12-11	2	1	0	1	0	0	0	1	0	0	0	0	0	0	0		1	156	86	77		0	0	1	1	1	0	0	1	1	3	3	1	4	5	6	3	2	0	0	0	0
46	2	HRL	12/11/2017 11:35	1	1	10	2017-12-02	2	1	0	1	0	0	1	0	0	0	0	0	0	0	0		1	107	65	82		0	1	1	1	1	0	0	1	0	3	3	1	4	5	6	1	1	0	0	0	0
28	1	HLD	12/8/2017 9:59	1	1	4	2017-12-08	2	0	1	0	0	0	1	0	0	0	0	0	0	0	0		1	134	86	86		1	0	1	1	1	0	0	1	0	3	3	1	4	5	6	1	1	0	0	0	0
17	1	HLD	12/8/2017 7:01	1	1	4	2017-12-08	2	0	0	0	0	1	0	0	1	0	0	0	0	0	0		1	96	56	96		0	0	1	1	1	0	0	1		3	3	1	4	5	6	1	3	0	0	0	0
69	2	HLD	12/9/2017 3:59	1	1	108	2017-12-09	0	0	0	0	1	0	0	0	0	1	0	0	0	0	0		1	144	96	80	20	0	0	1	1	1	0	0	1	0	3	3	1	4	5	6	1	1	0	0	0	0
26	2	HLD	12/9/2017 4:20	1	1	108	2017-12-09	2	0	0	0	0	1	0	1	0	0	0	0	0	0	0		1					0	0	1	1	1	0	0	1		3	3	1	4	5	6	3	1	0	0	0	0
20	2	HLD	12/9/2017 11:29	1	1	8	2017-12-09	2	0	0	0	0	1	0	0	1	0	0	0	0	0	0		1	90	56	101	30	0	0	1	1	1	0	0	1	0	3	3	1	4	5	6	1	7	0	0	0	0
32	2	HLD	12/9/2017 12:26	1	1	2	2017-12-09	2	0	0	1	0	0	1	0	0	0	0	0	0	0	0		1	110	54	80		0	0	1	1	1	0	0	1	0	3	3	1	4	5	6	1	1	0	0	0	0
38	2	HLD	12/9/2017 11:00	1	1	8	2017-12-09	2	0	0	1	0	0	0	1	0	0	0	0	0	0	0		1	140	69	80	20	0	0	1	1	1	0	0	1	1	3	3	1	4	5	6	3	1	0	0	0	0
51	1	HLD	12/9/2017 5:37	1	0	14	2017-12-09	2	0	1	0	0	0	1	0	0	0	0	0	0	0	0		1	157	90	80		0	0	1	1	1	0	0	1	0	3	3	1	4	5	6	1	3	0	0	0	0
21	1	HLD	12/9/2017 7:09	1	1	5	2017-12-09	3	0	0	1	0	0	0	0	1	0	0	0	0	0	0		1	123	80	80		0	0	1	1	1	0	0	1	0	3	3	1	4	5	6	1	1	0	0	0	0
78	2	HLD	12/9/2017 7:09	1	1	3	2017-12-09	0	0	0	0	0	1	0	0	0	1	0	0	0	0	0		1	147	68	80	22	0	0	1	1	1	0	0	1	1	3	3	1	4	5	6	3	1	0	0	0	0
26	2	HLD	12/10/2017 1:07	1	0	3	2017-12-10	2	0	0	1	0	0	1	0	0	0	0	0	0	0	0		1	131	90	100	28	0	0	1	1	1	0	0	1	1	3	3	1	4	5	6	2	12	1	0	0	0
40	1	HLD	12/10/2017 3:20	1	1	3	2017-12-10	2	0	0	0	1	0	1	0	0	0	0	0	0	0	0		1	86	30	120	10	0	0	1	2	2	1	1	1	1	3	3	2	1	2	2	1	4	0	0	0	0
22	1	HLD	12/10/2017 8:50	1	1	12	2017-12-10	2	0	0	1	0	0	1	0	0	0	0	0	0	0	0		1	92	55	110	28	1	1	1	1	1	0	0	1	1	3	3	1	4	5	6	3	1	0	0	0	0
23	1	HLD	12/10/2017 4:09	1	1	8	2017-12-10	2	0	0	1	0	0	1	0	0	0	0	0	0	0	0		1	96	46	105		0	0	1	1	1	0	0	1	1	3	3	1	4	5	6	2	4	0	0	1	0
58	1	HCP	11/26/2017 8:00	0	1	5	2017-11-26	2	1	0	1	0	0	1	0	0	0	0	0	0	0	0		1	130	90	86	25	1	0	1	1	1	0	0	1	1	3	3	1	3	3	5	3	1	0	1	0	0
44	2	HCP	11/30/2017 11:00	0	1	38	2017-12-27	2	1	0	1	0	0	0	0	0	1	0	0	0	0	0		1	110	70	82	24	1	1	1	1	1	0	0	1	1	3	3	1	4	5	6	3	1	0	0	0	0
39	1	HRL	12/11/2017 10:11	1	1		2017-11-10	1	1	0	0	0	0	1	0	0	0	0	0	0	0	0		1	127	69	66		0	1	1	1	1	0	0	1	0	3	3	1	4	5	6	1	3	0	0	0	0
24	1	HRL	12/12/2017 9:46	1	1	5	2017-12-12	2	0	0	1	0	0	0	1	0	0	0	0	0	0	0		1	145	80	101		0		1	1	1	0	0	1	0	3	3	1	4	5	6	1	2	0	0	0	0
34	2	HRL	12/12/2017 9:38	1	1		2017-12-12	3	0	0	1	0	0	0	1	0	0	0	0	0	0	0		1	107	67	100		0	0	1	1	1	0	0	1	0	3	3	1	4	5	6	1	2	0	0	0	0
34	1	HLD	11/25/2017 8:50	1	1	4	2017-11-25	3	0	0	1	0	0	0	1	0	0	0	0	0	0	0		1	120	60	80		0	0	1	1	1	0	0	1	1	3	3	1	4	5	6	3	1	0	0	0	0
30	2	HLD	11/24/2017 5:29	1	1	8	2017-11-24	1	0	1	0	0	0	0	0	0	1	0	0	0	0	0		1	167	91	100	28	0	0	1	1	1	0	0	1	1	3	3	1	4	5	6	3	1	0	0	0	0
34	1	HLD	11/25/2017 8:50	1	1	4	2017-11-25	3	0	0	1	0	0	0	1	0	0	0	0	0	0	0		1	120	60	80		0	0	1	1	1	0	0	1	1	3	3	1	4	5	6	3	1	0	0	0	0
30	2	HLD	11/24/2017 5:29	1	1	8	2017-11-24	1	0	1	0	0	0	0	0	0	1	0	0	0	0	0		1	167	91	100	28	0	0	1	1	1	0	0	1	1	3	3	1	4	5	6	3	1	0	0	0	0
29	2	HRL	12/10/2017 8:00	1	0	10	2017-12-10	2	1	0	1	0	0	0	0	0	1	0	0	0	0	0		1	132	90	112		0	0	1	1	1	0	0	1	1	3	3	1	1	2	2	1	1	0	0	0	0
80	2	HLD	11/23/2017 11:58	1	0	7	2017-11-23	0	0	0	0	1	0	1	0	0	0	0	0	0	0	0		1	140	90	90		0	0	1	1	1	0	0	1	0	3	3	1	4	5	6	1	3	0	0	0	0
28	2	HLD	11/25/2017 3:00	1	1	8	2017-11-25	2	0	0	1	0	0	1	0	0	0	0	0	0	0	0		1	144	82	80	20	0	0	1	1	1	0	0	1	1	3	3	1	4	5	6	3	1	0	0	0	0
30	1	HRL	12/12/2017 9:00	1	1	4	2017-12-11	3	1	0	1	0	0	0	1	0	0	0	0	0	0	0		1	136	75	85		0		1	1	1	0	0	1	0	3	3	1	4	5	6	1	2	0	0	0	0
17	1	HLD	12/3/2017 9:59	1	1	4	2017-12-03	2	0	0	0	1	0	0	0	1	0	0	0	0	0	0		1	140	86	80		1	0	1	1	1	0	0	1	1	3	3	1	4	5	6	3	1	0	0	0	0
43	1	HRL	12/12/2017 5:00	1	1		2017-12-12	2	1	0	1	0	0	0	1	0	0	0	0	0	0	0		1	155	73	98	18	0	0	1	1	1	0	0	1	0	3	3	1	4	5	6	1	2	0	0	0	0
22	1	HRL	12/12/2017 5:29	1		7	2017-12-12	2	1	0	0	1	0	1	0	0	0	0	0	0	0	0		1	148	70	67		0	0	1	1	1	0	0	1	1	3	3	1	4	5	6	1	1	0	0	0	0
37	1	HLD	12/7/2017 12:27	1	0	4	2017-12-07	2	0	0	1	0	0	1	0	0	0	0	0	0	0	0		1	140	90	90		0	0	1	1	1	0	0	1	1	3	3	1	4	5	6	1	1	0	0	0	0
65	2	HLD	11/21/2017 9:59	1	0	4	2017-11-21	1	0	0	1	0	0	0	0	0	1	0	0	0	0	0		1	134	67	80		0	0	1	1	1	0	0	1	0	3	3	1	4	5	6	1	1	0	0	0	0
26	1	HLD	11/15/2017 6:04	1	0	8	2017-11-15	1	0	0	0	0	1	1	0	0	0	0	0	0	0	0		1	100	56	96		1	0	1	1	1	0	0	1	1	3	3	1	4	5	6	3	1	0	0	0	0
35	1	HLD	10/20/2017 3:00	1	1	4	2017-10-20	2	0	0	0	1	0	1	0	0	0	0	0	0	0	0		1	130	68	100	28	1	0	1	1	1	0	0	1	1	3	3	1	4	5	6	2	1	0	0	0	0
26	1	HCP	12/6/2017 2:00	0	1	9	2017-12-06	2	1	0	0	1	0	1	0	0	0	0	0	0	0	0		1	115	60	92	26	1	0	1	1	1	0	0	1	0	3	3	1	4	5	6	1	2	1	0	1	0
33	1	HCP	12/6/2017 9:30	0	1	7	2017-12-06	2	0	0	1	0	0	1	0	0	0	0	0	0	0	0		1	120	65	80	21	1	0	1	1	1	0	0	1	0	3	3	1	4	5	6	1	3	0	1	1	0
40	1	HCP	12/4/2017 12:59	0	1	23	2017-12-04	2	1	0	1	0	0	1	0	0	0	0	0	0	0	0		1	130	80	76	24	1	1	1	1	1	0	0	1	1	3	3	1	4	5	6	3	2	0	0	0	0
60	1	HLD	11/27/2017 9:10	1	1	100	2017-10-27	2	1	0	0	0	0	0	1	0	0	0	0	0	0	0		1	138	80	71	18	1	0	1	1	1	0	0	1	0	3	3	1	4	5	6	3	3	0	0	0	0
6	2	HLD	11/22/2017 5:29	1	0	3	2017-11-22	1	0	0	0	0	1	0	0	1	0	0	0	0	0	0		1			128		0	0	1	1	1	0	0	1	1	3	3	1	4	5	6	1	1	0	0	0	0
33	1	HLD	11/23/2017 1:37	1	0	9	2017-11-23	2	0	0	1	0	0	1	0	0	0	0	0	0	0	0		1	90	50	111	28	1	1	1	1	1	0	0	1	1	3	3	1	4	5	6	3	1	0	0	0	0
81	2	HLD	11/22/2017 9:33	1	1	4	2017-11-22	0	0	0	0	1	0	0	0	0	1	0	0	0	0	0		1	96	59	100	24	0	0	1	1	1	0	0	1	0	3	3	1	4	5	6	1	3	0	0	0	0
40	2	HLD	11/29/2017 9:45	1	0	4	2017-11-29	2	0	0	1	0	0	1	0	0	0	0	0	0	0	0		1	141	80	82		1	0	1	1	1	0	0	1	0	3	3	1	4	5	6	1	1	0	0	0	0
23	1	HLD	11/27/2017 9:07	0	0	180	2017-11-27	2	1	0	0	0	0	0	0	1	0	0	0	0	0	0		1	105	56	90	20	1	0	1	1	1	0	0	1	0	3	3	1	4	5	6	1	3	0	0	0	0
47	1	HLD	11/25/2017 6:59	1	1	4	2017-11-25	2	0	0	1	0	0	1	0	0	0	0	0	0	0	0		1	110	64	80		0	0	1	1	1	0	0	1	1	3	3	1	4	5	6	3	1	0	0	0	0
4	1	HLD	11/26/2017 5:29	1	1	8	2017-11-26	1	0	0	0	0	1	0	0	1	0	0	0	0	0	0		1			130	28	0	0	1	1	1	0	0	1	0	3	3	1	4	5	6	1	3	0	0	0	0
19	1	HLD	12/3/2017 9:59	1	1	4	2017-12-03	2	1	0	0	0	0	0	0	1	0	0	0	0	0	0		1	96	56	120	30	0	0	1	1	1	0	0	1	0	3	3	1	4	5	6	1	1	0	0	0	0
70	2	HLD	12/5/2017 9:20	1	0	4	2017-12-05	0	0	0	0	1	0	0	0	0	1	0	0	0	0	0		1	96	60	100	24	0	0	1	1	1	0	0	1	0	3	3	1	4	5	6	1	3	0	0	0	0
3	1	HLD	12/11/2017 5:44	1	0	8	2017-12-11	0	0	0	0	0	1	0	0	0	0	0	1	0	0	0		1			138		0	0	1	1	1	0	0	1	1	3	3	1	4	5	6	1	3	0	0	0	0
40	1	HLD	12/11/2017 8:29	1	0	3	2017-12-11	2	0	0	1	0	0	1	0	0	0	0	0	0	0	0		1	130	68	80	22	0	0	1	1	1	0	0	1	1	3	3	1	4	5	6	3	2	0	0	0	0
44	1	HLD	12/12/2017 10:17	1	1	4	2017-12-12	2	0	1	0	0	0	1	0	0	0	0	0	0	0	0		1	157	90	81	20	0	0	1	1	1	0	0	1	0	3	3	1	4	5	6	1	1	0	0	0	0
24	2	HLD	12/13/2017 10:53	1	0	8	2017-12-13	2	0	0	0	0	0	1	0	0	0	0	0	0	0	0		1	100	68	70	20	0	0	1	1	1	0	0	1	0	3	3	1	4	5	6	4	8	0	0	0	0
32	1	HLD	12/13/2017 4:54	1	1	8	2017-12-13	2	0	0	1	0	0	1	0	0	0	0	0	0	0	0		1	138	80	80	20	0	0	1	1	1	0	0	1	1	3	3	1	4	5	6	2	4	0	0	0	0
40	1	HLD	12/13/2017 11:05	1	1	4	2017-12-13	2	0	0	1	0	0	1	0	0	0	0	0	0	0	0		1	130	68	80		0	0	1	1	1	0	0	1	0	3	3	1	4	5	6	1	1	0	0	0	0
20	1	HLD	12/14/2017 3:04	1	0	8	2017-12-14	2	0	0	0	1	0	1	0	0	0	0	0	0	0	0		1	130	80	82	22	0	0	1	1	1	0	0	1	1	3	3	1	4	5	6	1	4	0	0	0	0
42	1	HLD	12/14/2017 8:29	1	1	4	2017-12-14	2	0	0	1	0	0	1	0	0	0	0	0	0	0	0		1	141	90	88	20	0	0	1	1	1	0	0	1	1	3	3	1	4	5	6	1	1	0	0	0	0
36	1	HLD	12/15/2017 12:10	1	1	4	2017-12-14	2	0	0	0	1	0	1	0	0	0	0	0	0	0	0		1	134	68	80		0	0	1	1	1	0	0	1	0	3	3	1	4	5	6	1	1	0	0	0	0
32	1	HLD	12/15/2017 3:11	1	1	4	2017-12-15	0	0	0	0	1	0	1	0	0	0	0	0	0	0	0		1	150	68	110	24	0	0	1	1	1	0	0	1	1	3	3	1	4	5	6	1	1	0	0	0	0
43	1	HLD	12/15/2017 2:42	1		4	2017-12-15	2	0	0	1	0	0	1	0	0	0	0	0	0	0	0							0	0	1	1	1	0	0	1	0	3	3	1	4	5	6	1	1	0	0	0	0
17	1	HLD	12/15/2017 6:00	1	1	3	2017-12-15	2	0	0	0	1	0	0	0	1	0	0	0	0	0	0		1	130	80	81	20	0	0	1	1	1	0	0	1	1	3	3	1	4	5	6	1	2	0	0	0	0
23	1	HRL	12/12/2017 5:29	1	1	7	2017-12-12	2	1	1	0	1	0	1	0	0	0	0	0	0	0	0		1	124	69	60		0	0	1	1	1	0	0	1	1	3	3	1	4	5	6	1	1	0	0	0	0
49	1	HRL	12/12/2017 3:59	1	1	10	2017-12-12	0	1	0	0	0	0	0	0	0	0	1	0	0	0	0		1	144	94	95	20	1	0	1	1	1	0	0	1	1	3	3	1	4	5	6	3	1	0	0	0	0
28	1	HRL	12/13/2017 12:59	1	1	8	2017-12-13	1	0	0	1	0	0	0	1	0	0	0	0	0	0	0		1	138	76	111		0	0	1	1	1	0	0	1	1	3	3	1	4	5	6	1	1	0	0	0	0
39	1	HRL	12/4/2017 12:49	1	1	5	2017-12-03	1	1	0	0	0	0	0	1	0	0	0	0	0	0	0		1	132	92	98		0	0	1	1	1	0	0	1	0	3	3	1	4	5	6	1	3	0	0	0	0
14	1	HRL	12/13/2017 8:28	1	1	2	2017-12-13	2	0	0	0	0	0	0	0	1	0	0	0	0	0	0		1	105	67	71		0	0	1	1	1	0	0	1	1	3	3	1	4	5	6	1	3	0	0	0	0
34	2	HRL	12/12/2017 6:30	1	1		2017-12-12	2	0	0	1	0	0	1	0	0	0	0	0	0	0	0		1	110	66	123		0	0	1	1	1	0	0	1	0	3	3	1	4	5	6	1	2	0	0	0	0
50	1	HRL	12/12/2017 10:54	1	1	40	2017-12-12	0	1	0	0	0	0	1	0	0	0	0	0	0	0	0		1	163	99	67		0	0	1	1	1	0	0	1	1	3	3	1	4	5	6	3	4	0	0	0	0
45	2	HRL	12/14/2017 5:21	1	1		2017-12-14	2	0	0	1	0	0	0	1	0	0	0	0	0	0	0		1	128	75	80	16	0	0	1	1	1	0	0	1	1	3	3	1	4	5	6	1	2	0	0	0	0
6	2	HRL	12/14/2017 12:00	1	1	1	2017-12-14	1	0	1	0	0	0	0	0	1	0	0	0	0	0	0		1				18	0	0	1	1	1	0	0	1	1	3	3	1	4	5	6	1	3	0	0	0	0
6	1	HRL	12/14/2017 8:25	1	1		2017-12-14	1	0	1	0	0	0	0	0	1	0	0	0	0	0	0		1					0	0	1	1	1	0	0	1	1	3	3	1	4	5	6	1	1	0	0	0	0
12	1	HRL	12/14/2017 8:50	1	1	8.5	2017-12-12	2	0	0	1	0	0	0	0	1	0	0	0	0	0	0		1	110	75	90		0	0	1	1	1	0	0	1	1	3	3	1	4	5	6	2	2	0	0	0	0
23	2	HRL	12/14/2017 9:00	1	1	3	2017-12-14	3	1	0	1	0	0	0	1	0	0	0	0	0	0	0		1	135	81	65		0	0	1	1	1	0	0	1	0	3	3	1	4	5	6	1	1	0	0	0	0
45	1	HRL	12/14/2017 9:59	1	1	3	2017-12-14	1	1	0	0	0	0	1	0	0	0	0	0	0	0	0		1	133	87			0	0	1	1	1	0	0	1	1	3	3	1	4	5	6	1	1	0	0	0	0
9	2	HRL	12/14/2017 9:59	1	1		2017-12-14	1	0	0	1	0	0	0	0	0	0	0	0	0	0	0		1			90		0	0	1	1	1	0	0	1	0	3	3	1	4	5	6	1	1	0	0	0	0
27	2	HRL	12/14/2017 10:15	1	1	3	2017-12-14	2	0	0	1	0	0	1	0	0	0	0	0	0	0	0		1	134	67	71		0	0	1	1	1	0	0	1	1	3	3	1	4	5	6	2	1	0	0	0	0
34	1	HRL	12/15/2017 10:15	1	1		2017-12-15	2	0	0	0	0	0	0	1	0	0	0	0	0	0	0		1	142	92	76		0	0	1	1	1	0	0	1	0	3	3	1	4	5	6	1	2	0	0	0	0
9	1	HRL	12/18/2017 12:00	1	1	0.5	2017-12-18	1	0	0	1	0	0	0	0	1	0	0	0	0	0	0		1					0	0	1	1	1	0	0	1	1	3	3	1	4	5	6	2	3	0	0	0	0
4	1	HRL	12/18/2017 12:59	1	1	5	2017-12-18	1	0	0	1	0	0	0	0	1	0	0	0	0	0	0		1					0	0	1	1	1	0	0	1	0	3	3	1	4	5	6	1	2	0	0	0	0
27	1	HRL	12/18/2017 2:19	0		10	2017-12-18	1	1	0	0	0	0	1	0	0	0	0	0	0	0	0		1	128	80	98		0	0	1	1	1	0	0	1	1	3	3	1	4	5	6	3	3	0	0	1	0
11	1	HRL	12/20/2017 12:40	1	1		2017-12-20	2	0	0	1	0	0	0	0	1	0	0	0	0	0	0		1	109	67	113		0	1	1	1		0	0	1	0		3	1	4	5	6	1	3	0	0	0	0
6	1	HRL	12/20/2017 12:40	1	1	6	2017-12-20	2	0	0	1	0	0	0	1	0	0	0	0	0	0	0		1	128	76	86		0	0	1	1	1	0	0	1	0	3	3	1	4	5	6	1	3	0	0	0	0
25	2	HRL	12/19/2017 3:59	1	1		2017-12-17	2	0	0	1	0	0	0	1	0	0	0	0	0	0	0		1	138	86	37		0	1	1	1	1	0	0	1	0	3	3	1	4	5	6	3	2	0	0	0	0
0.5	2	HRL	12/19/2017 3:30	1	1	30	2017-12-19	0	0	0	1	0	0	0	0	0	0	0	0	0	0	1	child	1			91		0	1	1	1	1	0	0	1	0	3	3	1	4	5	6	1	3	0	0	0	0
23	1	HRL	12/15/2017 12:59	1	1	4	2017-12-12	2	0	1	0	0	0	0	1	0	0	0	0	0	0	0		1	115	70	85		0	0	1	1	1	0	0	1	0	3	3	1	4	5	6	2	1	0	0	0	0
4	2	HRL	12/15/2017 3:30	1	1	1	2017-12-15	1	1	0	0	0	0	0	0	1	0	0	0	0	0	0		1					0	0	1	1	1	0	0	1	0	3	3	1	4	5	6	1	3	0	0	0	0
25	1	HRL	12/15/2017 3:40	1	1		2017-12-15	3	0	0	1	0	0	1	0	0	0	0	0	0	0	0		1	111	66	96		0	0	1	1	1	0	0	1	1	3	3	1	4	5	6	1	2	0	0	0	0
36	1	HRL	12/16/2017 12:00	1	1	1	2017-12-16	3	0	0	1	0	0	0	1	1	0	0	0	0	0	0			121	84	30		0	0	1	1	1	0	0	1	0	3	3	1	4	5	6	1	5	0	0	0	0
33	1	HRL	12/18/2017 12:45	1	1	4	2017-12-17	2	0	0	1	0	0	1	0	0	0	0	0	0	0	0		1	130	75	70		0	1	1	1	1	0	0	0	1	3	3	1	4	5	6	1	2	0	0	0	0
70	1	HRL	12/14/2017 3:30	1	1	4	2017-12-14	2	1	0	1	0	0	0	0	0	0	0	0	1	0	0		1	128	71	92	18	0	0	1	1	1	0	0	1	1	3	3	1	4	5	6	2	1	0	0	0	0
43	2	HRL	12/15/2017 8:29	1	1	1	2017-12-15	2	1	0	1	0	0	0	0	0	1	0	0	0	0	0		1	128	81	82	18	0	0	1	1	1	0	0	1	1	3	3	1	4	5	6	2	5	0	0	0	0
47	1	HRL	12/15/2017 9:48	1	1		2017-12-15	1	1	0	0	0	0	1	0	0	0	0	0	0	0	0		1	119	80	80		0	0	1	1	1	0	0	1	1	3	3	1	4	5	6	1	2	0	0	0	0
49	2	HRL	12/15/2017 9:30	1	1	1.5	2017-12-15		0	0	1	0	0	1	0	0	0	0	0	0	0	0		1	201	126	111	22	0	0	1	1	1	0	0	1	1	3	3	1	4	5	6	1	1	0	0	0	0
25	2	HRL	12/15/2017 2:31	1	1		2017-12-15	3	0	0	0	0	0	0	1	0	0	0	0	0	0	0		1	173	89	94	18	0	0	1	1	1	0	0	1	0	3	3	1	4	5	6	1	1	0	0	0	0
12	1	HRL	12/15/2017 6:20	1	1	3	2017-12-15	2	0	0	1	0	0	0	0	1	0	0	0	0	0	0		1			97	17	0	0	1	1	1	0	0	1	0	3	3	1	4	5	6	3	1	0	0	0	0
25	1	HRL	12/20/2017 5:48	1	1	9	2017-12-20	2	0	0	1	0	0	1	0	0	0	0	0	0	0	0		1	111	75	74		0	0	1	1	1	0	0	1	1	3	3	1	4	5	6	1	1	0	0	0	0
70	2	HRL	12/20/2017 6:30	1	1	4	2017-12-20	0	1	0	0	0	0	1	0	0	0	0	0	0	0	0		1	158	88	68		0	0	1	1	1	0	0	1	0	3	3	1	4	5	6	1	1	0	0	0	0
24	1	HRL	12/20/2017 9:00	1	1	4	2017-12-20	1	1	0	0	0	0	0	1	0	0	0	0	0	0	0		1	118	83	95		0	0	1	1	1	0	0	1	1	3	3	1	4	5	6	3	1	0	0	0	0
32	1	HRL	12/20/2017 12:00	1	1	3		1	1	0	0	0	0	0	1	0	0	0	0	0	0	0		1					0	0	1	1	1	0	0	1	1	3	3	1	4	5	6	1	1	0	0	0	0
25	1	HRL	12/20/2017 2:19	1	1	2	2017-12-20	2	0	0	1	0	0	1	0	0	0	0	0	0	0	0		1	140	91	102	18	0	0	1	1	1	0	0	1	1	3	3	1	4	5	6	3	1	0	0	0	0
15	1	HRL	12/19/2017 6:00	1	1	2.5	2017-12-19	2	0	0	1	0	0	0	0	1	0	0	0	0	0	0		1	135	88	85		0	0	1	1	1	0	0	1	1	3	3	1	4	5	6	1	3	0	0	0	0
23	2	HRL	12/21/2017 8:29	1	1	4	2017-12-17	3	0	0	1	0	0	0	0	1	0	0	0	0	0	0		1	106	70	79		0	1	1	1	1	0	0	1	0	3	3	1	4	5	6	1	2	0	0	0	0
37	1	HRL	12/21/2017 10:30	1	1	1	2017-12-19		0	0	0	0	0	1	0	0	0	0	0	0	0	0		1	114	64	95		0	0	1	1	1	0	0	1	0	3	3	1	4	5	6	1	1	0	0	0	0
19	1	HRL	12/21/2017 2:29	1	1	7	2017-12-21	0	1	0	0	0	0	1	0	0	0	0	0	0	0	0		1	106	86	89		0	1	1	1	1	0	0	1	0	3	3	1	4	5	6		1	0	0	0	0
48	1	HLD	12/16/2017 8:44	1	1	4	2017-12-16	2	0	0	0	1	0	1	0	0	0	0	0	0	0	0		1	107	48	80		0	0	1	1	1	0	0	1	1	3	3	1	4	5	6	3	1	0	0	0	0
3	2	HLD	12/16/2017 8:37	1	0	8	2017-12-16	0	0	0	0	0	1	0	0	0	0	0	1	0	0	0		1			134	28	0	0	1	1	1	0	0	1	0	3	3	1	4	5	6	1	1	0	0	0	0
25	1	HLD	12/16/2017 10:09	1	1	9	2017-12-16	2	0	0	0	0	1	1	0	0	0	0	0	0	0	0		1	100	55	67	22	0	0	1	1	1	0	0	1	0	3	3	1	4	5	6	1	1	0	0	0	0
25	1	HLD	12/16/2017 10:38	1	1	3	2017-12-16	2	0	0	0	1	0	1	0	0	0	0	0	0	0	0		1	96	67	80	18	1	0	1	1	1	0	0	1	1	3	3	1	4	5	6	2	4	0	0	0	0
31	1	HLD	12/17/2017 5:12	1	0	3	2017-12-17	2	0	1	0	0	0	1	0	0	0	0	0	0	0	0		1	98	56	100		0	0	1	1	1	0	0	1	1	3	3	1	4	5	6	1	1	0	0	0	0
21	2	HLD	12/17/2017 2:00	1	1	3	2017-12-17	1	0	1	0	0	0	0	0	0	1	0	0	0	0	0		1					0	0	1	1	1	0	0	1	0	3	3	1	4	5	6	1	5	0	0	0	0
22	1	HLD	12/17/2017 7:44	1	1	4	2017-12-17	2	0	0	0	1	0	1	0	0	0	0	0	0	0	0		1	100	69	72		0	0	1	1	1	0	0	1	0	3	3	1	4	5	6	1	1	0	0	0	0
19	1	HLD	12/17/2017 7:09	1	1	8	2017-12-17	2	0	0	0	0	1	0	0	1	0	0	0	0	0	0		1	96	50	103	24	0	0	1	1	1	0	0	1	1	3	3	1	4	5	6	2	4	0	0	0	0
53	1	HLD	12/17/2017 11:29	1	1	2	2017-12-17	2	0	0	1	0	0	1	0	0	0	0	0	0	0	0		1	148	83	83		0	0	1	1	1	0	0	1	1	3	3	1	4	5	6	2	4	0	0	0	0
59	1	HLD	12/18/2017 12:55	1	1	6	2017-12-17	2	0	1	0	0	0	1	0	0	0	0	0	0	0	0		1	151	90	90		0	0	1	1	1	0	0	1	1	3	3	1	4	5	6	3	1	0	0	0	0
43	1	HLD	12/18/2017 2:00	1	1	9	2017-12-18	1	0	0	0	1	0	1	0	0	0	0	0	0	0	0		1	98	58	50		0	0	1	1	1	0	0	1	0	3	3	1	4	5	6	1	3	0	0	0	0
37	2	HLD	12/18/2017 3:00	0	0	15	2017-12-18	0	1	0	0	0	0	0	0	0	1	0	0	0	0	0		1	130	64	80		1	0	1	1	1	0	0	1	1	3	3	1	4	5	6	3	1	0	0	0	0
70	2	HRL	12/20/2017 9:10	1	1	7	2017-12-20	0	1	0	0	0	0	1	0	0	0	0	0	0	0	0		1	130	90	116	19	0	0	1	1	1	0	0	1	1	3	3	1	4	5	6	2	1	0	0	0	0
38	1	HRL	12/21/2017 12:00	1	1	5	2017-12-20	3	0	0	1	0	0	0	1	0	0	0	0	0	0	0		1	177	128	93		1	0	1	1	1	0	0	1	1	3	3	1	4	5	6	2	4	0	0	0	0
26	2	HRL	12/20/2017 12:59	1	1	6	2017-12-20	2	1	0	1	0	0	1	0	0	0	0	0	0	0	0		1					0	0	1	1	1	0	0	1	1	3	3	1	4	5	6	1	2	0	0	0	0
	2	HRL	12/21/2017 6:00	1	1		2017-12-21		0	0	0	0	0	0	0	0	0	0	0	0	0	0		1					0	0	1	1	1	0	0	1	1	3	3	1	4	5	6	1	2	0	0	0	0
15	2	HRL	12/21/2017 2:00	1	1		2017-12-21	2	1	0	0	0	0	0	0	1	0	0	0	0	0	0		1	109	56	122		0	0	1	1	1	0	0	1	0	3	3	1	4	5	6	1	2	0	0	0	0
13	1	HRL	12/15/2017 10:54	1	1	11	2017-12-15	1	1	0	0	0	0	0	0	1	0	0	0	0	0	0		1	121	64	99	22	0	0	1	1	1	0	0	1	0	3	3	1	4	5	6	1	2	0	0	0	0
24	2	HRL	12/15/2017 11:00		1	7	2017-12-15	3	0	0	1	0	0	0	0	1	0	0	0	0	0	0		1	138	77	104	18	0	0	1	1	1	0	0	1	0	3	3	1	4	5	6	1	1	0	0	0	0
30	1	HRL	12/15/2017 11:00		1	6	2017-12-15	3	0	0	1	0	0	0	0	1	0	0	0	0	0	0		1	143	75	102	18	0	0	1	1	1	0	0	1	1	3	3	1	4	5	6	1	1	0	0	0	0
23	1	HRL	12/16/2017 12:00	1	1	4	2017-12-16		0	0	0	0	1	0	0	0	0	0	0	0	0	0		1	135	80	106	18	0	0	1	1	1	0	0	1	1	3	3	1	4	1	6	3	1	0	0	0	0
1.8	2	HRL	12/16/2017 6:00	1	1		2017-12-16	0	0	0	1	0	0	0	0	0	0	0	0	0	0	1	child	1				22	0	0	1	1	1	0	0	1	0	3	3	1	4	5	6	1	3	0	0	0	0
24	1	HRL	12/16/2017 7:14	1	1	4.5	2017-12-16	2	0	0	0	1	0	0	1	0	0	0	0	0	0	0		1	111	67	98	18	0	0	1	1	1	0	0	1	1	3	3	1	4	5	6	2	4	0	0	0	0
25	2	HRL	12/17/2017 12:43	1	1	5	2017-12-17	1	1	1	0	0	0	1	0	0	0	0	0	0	0	0		1	135	84	90	20	0	0	1	1	1	0	0	1	1	3	3		4	5	6	1	1	0	0	0	0
12	1	HRL	12/18/2017 8:00	1	1	2.5	2017-12-18	2	0	0	0	0	0	0	0	1	0	0	0	0	0	0		1	124	71	97	21	0	0	1	1	1	0	0	1	1	3	3	1	4	5	6	1	1	0	0	0	0
1.5	2	HRL	12/18/2017 2:10	1	1	0.5	2017-12-18	0	0	0	0	1	0	0	0	0	0	0	0	0	0	1	child	1					0	0	1	1	1	0	0	1	0	3	3	1	4	5	6	2	5	0	0	0	0
12	2	HRL	12/21/2017 12:59	1	1		2017-12-21	2	0	0	0	0	0	0	0	1	0	0	0	0	0	0		1	99	60	112		1	1	1	1	1	0	0	1	1	3	3	1	4	5	6	2	4	0	0	0	0
43	1	HRL	12/20/2017 10:04	1	1	6.5	2017-12-20		0	0	0	0	0	0	0	0	0	0	0	0	0	0		1	109	63	58	18	0	0	1	1	1	0	0	1	1	3	3		4	5	6	2	3	0	0	0	0
29	1	HRL	12/21/2017 12:53	1	1	3	2017-12-21	1	0	0	0	1	0	1	0	0	0	0	0	0	0	0		1	126	77	86	20	0	0	1	1	1	0	0	1	1	3	3	1	4	5	6	1	3	0	0	0	0
50	2	HRL	12/21/2017 3:40	1	1	20	2017-12-21	1	1	0	0	0	0	1	0	0	0	0	0	0	0	0		1	163	98	79		1	1	1	1	1	0	0	1	0	3	3	1	4	5	6	1	8	0	0	0	0
47	1	HRL	12/14/2017 6:30	1	1	10	2017-12-14	3	0	0	1	0	0	0	1	0	0	0	0	0	0	0		1	128	90	106		0	0	1	1	1	0	0	1	0	3	3	1	4	5	6	4	7	0	0	0	0
26	1	HRL	12/14/2017 6:30	1		12	2017-12-14		0	0	0	0	0	0	1	0	0	0	0	0	0	0		1					0	0	1	1	1	0	0	1	0	3	3	1	4	5	6	4	7	0	0	0	0
37	1	HRL	12/14/2017 6:30	1	1		2017-12-14		0	0	0	0	0	0	1	0	0	0	0	0	0	0		1	110	64	82		0	0	1	1	1	0	0	1	0	3	3	1	4	5	6	4	7	0	0	0	0
48	1	HRL	12/14/2017 8:29	1	1	12	2017-12-14	3	0	0	0	0	0	0	1	0	0	0	0	0	0	0		1					0	0	1	1	1	0	0	1	0	3	3	1	4	5	6	4	7	0	0	0	0
36	1	HRL	12/12/2017 10:56	1	1	40	2017-12-12	1	1	0	0	0	0	1	0	0	0	0	0	0	0	0		1	163	99	67		0	0	1	1	1	0	0	1	1	3	3	1	4	5	6	1	2	0	0	0	0
26	1	HRL	12/16/2017 8:51	1	1	3.5	2017-12-16	1	0	0	1	0	0	1	0	0	0	0	0	0	0	0		1	138	88	92	26	0	0	1	1	1	0	0	1	1	3	3	1	4	5	6	2	1	0	0	0	0
27	1	HRL	12/20/2017 6:49	1	1	9	2017-12-20	1	0	0	1	0	0	1	0	0	0	0	0	0	0	0		1					0	0	1	1	1	0	0	1	1	3	3	1	4	5	6	3	1	0	0	0	0
24	1	HRL	12/20/2017 9:00	1	1	8	2017-12-20	2	1	0	0	0	0	0	1	0	0	0	0	0	0	0		1	110	60	88		0	0	1	1	1	0	0	1	1	3	3	1	4	5	6	3	1	0	0	0	0
58	1	HRL	12/7/2017 8:00	1	1	10	2017-12-07	3	0	0	1	0	0	0	1	0	0	0	0	0	0	0		1	129	86	106	20	0	0	1	1	1	0	0	1	1	3	3	1	4	5	6	1	1	0	0	0	0
45	1	HRL	12/6/2017 12:59	1	1	250	2017-12-06	2	1	0	1	0	0	1	0	0	0	0	0	0	0	0		1	132	79	103	18	0	1	1	1	1	0		1	1	3	3	1	2	3	4	1	1	0	0	0	0
6	2	HRL	12/9/2017 9:30	1	1	3.5	2017-12-09	1	0	0	1	0	0	0	0	1	0	0	0	0	0	0		1					0	0	1	1	1	0	0	1	1	3	3	1	4	5	6	1	1	0	0	0	0
29	2	HRL	12/9/2017 8:54	1	1	3.5	2017-12-09		1	0	1	0	0	0	0	0	1	0	0	0	0	0		1	134	84	98	24	0	0	1	1	1	0	0	1	1	3	3	1	4	5	6	3	1	0	0	0	0
34	1	HRL	12/13/2017 9:59	1	1	1	2017-12-13	3	0	0	1	0	0	1	0	0	0	0	0	0	0	0		1	118	86	98		0	0	1	1	1	0	0	1	1	3	3	1	4	5	6	2	12	0	0	0	0
37	1	HRL	12/21/2017 6:30	1	1	6	2017-12-21	2	0	0	1	0	0	1	0	0	0	0	0	0	0	0		1	137	90	63	18	0	0	1	1	1	0	0	1	1	3	3	1	4	5	6	3	1	0	0	0	0
23	2	HRL	12/22/2017 7:15	1	1	8	2017-12-22	2	0	0	1	0	0	0	0	0	1	0	0	0	0	0		1	118	74	101	17	0	0	1	1	1	0	0	1	1	3	3	1	4	5	6	2	4	0	0	0	0
74	1	HRL	12/23/2017 6:59	1	1	5	2017-12-23	1	1	0	0	0	0	0	0	0	0	0	0	1	0	0		1	182	95	65		0	0	1	1	1	0	0	1	1	3	3	1	4	5	6	1	1	0	0	0	0
40	2	HRL	12/23/2017 6:00	1	1	2.5	2017-12-23	3	1	0	1	0	0	0	1	0	0	0	0	0	0	0		1	141	94	103	18	0	0	1	1	1	0	0	1	1	3	3	1	4	5	6	1	1	0	0	0	0
32	2	HRL	12/25/2017 11:00	1	1		2017-12-25		0	0	0	0	0	0	0	0	0	1	0	0	0	0		1	125	70	122		0	0	1	1	1	0	0	1	1	3	3	1	4	5	6	1	1	0	0	0	0
21	1	HRL	12/26/2017 2:00	1	1		2017-12-26		0	0	0	0	0	0	0	0	0	1	0	0	0	0		1	130	78			0	0	1	1	1	0	0	1	1	3	3	1	4	5	6	1	3	0	0	0	0
22	1	HRL	12/26/2017 12:00	1	1	5	2017-12-26	2	1	0	0	1	0	1	0	0	0	0	0	0	0	0		1	128	75	85		0	0	1	1	1	0	0	1	1	3	3	1	4	5	6	1	1	0	0	0	0
42	1	HRL	12/23/2017 10:40	1	1	8	2017-12-23	2	1	0	1	0	0	0	1	0	0	0	0	0	0	0		1	128	80	110	20	0	0	1	1	1	0	0	1	0	3	3	1	4	5	6	1	2	0	0	0	0
32	1	HRL	12/23/2017 10:30	1	0	2.5			0	0	1	0	0	1	0	0	0	0	0	0	0	0		1	156	74	70	18	0	0	1	1	1	0	0	1	1	3	3	1	4	5	6	2	1	0	0	0	0
49	2	HRL	12/26/2017 9:10	1	1	1	2017-12-26	1	1	0	1	0	0	1	0	0	0	0	0	0	0	0		1	167	97	65		0	0	1	1	1	0	0	1	0	3	3	1	4	5	6	1	2	0	0	0	0
34	2	HRL	12/26/2017 9:30	1	1	3.5	2017-12-25	2	0	1	0	0	0	1	0	0	0	0	0	0	0	0		1	100	70	96		0	0	1	1	1	0	0	1	0	3	3	1	4	5	6	1	3	0	0	0	0
20	1	HRL	12/27/2017 2:47	1	1	5	2017-12-27	2	1	0	0	1	0	0	1	0	0	0	0	0	0	0		1	129	77			0	0	1	1	1	0	0	1	0	3	3	1	4	5	6	1	2	0	0	0	0
22	1	HRL	12/23/2017 2:00	1	1	5	2017-12-23	3	1	0	1	0	0	0	0	1	0	0	0	0	0	0		1	111	75	92	18	0	0	1	1	1	0	0	1	1	3	3	1	4	5	6	3	3	0	0	0	0
24	1	HRL	12/22/2017 5:21	1	1		2017-12-22	2	1	0	0	0	0	1	0	0	0	0	0	0	0	0		1	125	80	75	17	0	0	1	1	1	0	0	1	0	3	3	1	4	5	6	1	3	0	0	0	0
49	2	HRL	12/26/2017 9:30	1	1	1	2017-12-26	2	1	0	1	0	0	0	1	0	0	0	0	0	0	0		1	138	77	88		1	0	1	1	1	0	0	1	0	3	3	1	4	5	6	1	3	0	0	0	0
39	1	HRL	12/24/2017 6:59	1	1	4	2017-12-24	1	1	0	0	0	0	1	0	0	0	0	0	0	0	0		1	118	71	77	18	0	0	1	1	1	0	0	1	1	3	3	1	4	5	6	3	1	0	0	0	0
28	1	HRL	12/24/2017 11:06	1	1	6	2017-12-24		0	0	1	0	0	1	0	0	0	0	0	0	0	0		1	145	90	114	24	0	0	1	1	1	0	0	1	1	3	3	1	4	5	6	1	2	0	0	0	0
32	1	HRL	12/25/2017 2:21	1	1	3.5	2017-12-25	1	1	0	1	0	0	1	0	0	0	0	0	0	0	0		1	97	67	64	18	0	0	1	1	1	0	0	1	1	3	3	1	4	5	6	1	3	0	0	0	0
17	2	HRL	12/25/2017 3:51	1	1	5	2017-12-25	2	0	0	0	0	0	0	0	1	0	0	0	0	0	0		1	107	85	86	24	0	0	1	1	1	0	0	1	1	3	3	1	4	5	6	1	1	0	0	0	0
30	1	HRL	12/25/2017 6:30	1	1		2017-12-25	2	0	0	1	0	0	1	0	0	0	0	0	0	0	0		1	132	84	18	17	0	0	1	1	1	0	0	1	1	3	3	1	4	5	6	3	1	0	0	0	0
7	2	HRL	12/25/2017 6:59	1	1	1	2017-12-25	1	0	0	1	0	0	0	0	1	0	0	0	0	0	0		1			92	20	0	0	1	1	1	0	0	1	1	3	3	1	4	5	6	1	1	0	0	0	0
30	2	HRL	12/25/2017 8:00	1	1	4	2017-12-25		0	0	1	0	0	1	0	0	0	0	0	0	0	0		1	113	69	94	18	0	0	1	1	1	0	0	1	1	3	3	1	4	5	6	1	2	0	0	0	0
12	2	HRL	12/21/2017 12:59	1	1		2017-12-21	2	0	0	0	0	0	0	0	1	0	0	0	0	0	0		1	99	60	112		1	0	1	1	1	0	0	1	1	3	3		4	5	6	2	4	0	0	0	0
43	1	HRL	12/20/2017 10:04	1	1	6.5	2017-12-20		1	0	0	0	0	0	0	0	0	0	0	0	0	0		1	109	63	58	18	0	0	1	1	1	0	0	1	1	3	3	1	4	5	6	2	3	0	0	0	0
29	1	HRL	12/21/2017 12:53	1	1	3	2017-12-21	1	0	0	0	1	0	1	0	0	0	0	0	0	0	0		1	126	77	86	20	0	0	1	1	1	0	0	1	1	3	3	1	4	5	6	1	3	0	0	0	0
49	2	HLD	12/20/2017 9:16	1	1	4	2017-12-20	1	1	0	0	0	0	0	0	0	1	0	0	0	0	0		1	147	69	69	22	0	0	1	1	1	0	0	1	1	3	3	1	4	5	6	2	4	0	0	0	0
57	2	HLD	12/20/2017 11:03	1	0	8	2017-12-20	0	1	0	0	0	0	1	0	0	0	0	0	0	0	0		1	137	64	65	20	0	0	1	1	1	0	0	1	0	3	3	1	4	5	6	1	1	0	0	0	0
32	1	HLD	12/21/2017 8:39	1	1	3	2017-12-21	2	0	0	1	0	0	0	1	0	0	0	0	0	0	0		1	130	99	100	28	0	0	1	1	1	0	0	1	0	3	3	1	4	5	6	1	1	0	0	0	0
50	2	HLD	12/21/2017 7:15	1	0	4	2017-12-21	1	1	0	0	0	0	0	0	0	1	0	0	0	0	0		1	149	67	90	24	0	0	1	1	1	0	0	1	1	3	3	1	4	5	6	3	1	0	0	0	0
40	1	HLD	12/21/2017 9:30	1	1	3	2017-12-21	1	0	0	1	0	0	1	0	0	0	0	0	0	0	0		1	130	68	64	18	0	0	1	1	1	0	0	1	1	3	3	1	4	5	6	2	4	0	0	0	0
5	2	HLD	12/22/2017 7:40	1	0	10	2017-12-22	1	0	0	0	0	1	0	0	1	0	0	0	0	0	0		1			167	26	0	0	1	1	1	0	0	1	0	3	3	1	4	5	6	1	3	0	0	0	0
20	1	HLD	12/23/2017 9:30	1	1	8	2017-12-23	2	0	0	0	0	1	0	0	1	0	0	0	0	0	0		1	121	97	100	28	0	0	1	1	1	0	0	1	1	3	3	1	4	5	6	2	4	0	0	0	0
19	1	HLD	12/24/2017 6:24	1	1	8	2017-12-24	3	0	0	1	0	0	0	0	1	0	0	0	0	0	0		1	120	68	86		0	0	1	1	1	0	0	1	1	3	3	1	4	5	6	2	3	0	0	0	0
33	1	HLD	12/24/2017 6:30	1	0	8	2017-12-24	2	0	1	0	0	0	0	1	0	0	0	0	0	0	0		1					0	0	1	1	1	0	0	1	1	3	3	1	4	5	6	2	4	0	0	0	0
38	1	HLD	12/25/2017 9:10	1	1	8	2017-12-25	2	0	0	1	0	0	1	0	0	1	0	0	0	0	0		1	106	80	82		0	0	1	1	1	0	0	1	0	3	3	1	4	5	6	1	1	0	0	0	0
17	2	HLD	12/24/2017 8:05	1	1	8	2017-12-24	3	0	0	1	0	0	0	0	1	0	0	0	0	0	0		1	140	80	100	22	0	0	1	1	1	0	0	1	1	3	3	1	4	5	6	2	1	0	0	0	0
39	1	HLD	12/24/2017 8:10	1	0	6	2017-12-24	2	0	0	0	1	0	1	0	0	0	0	0	0	0	0		1	120	67	80		0	0	1	1	1	0	0	1	1	3	3	1	4	5	6	3	1	0	0	0	0
32	1	HLD	12/24/2017 9:00	1	0	3	2017-12-24	2	0	0	0	1	0	0	0	0	0	1	0	0	0	0		1	90	67	80		0	0	1	1	1	0	0	1	0	3	3	1	4	5	6	1	1	0	0	0	0
2	2	HLD	12/24/2017 10:30	1	1	9	2017-12-24	0	0	0	0	0	1	0	0	0	0	0	1	0	0	0		1			160	38	1	0	1	1	1	0	0	1	0	3	3	1	4	5	6	4	8	0	0	0	0
31	1	HLD	12/25/2017 1:34	1	0	6	2017-12-25	1	0	0	0	1	0	0	0	0	0	1	0	0	0	0		1	99	60	68		0	0	1	1	1	0	0	1	1	3	3	1	4	5	6	3	1	0	0	0	0
28	1	HLD	12/25/2017 2:50	1	0	6	2017-12-25	2	0	0	0	1	0	1	0	0	0	0	0	0	0	0		1	98	60	71	22	1	0	1	1	1	0	0	1	1	3	3	1	4	5	6	2	4	0	0	0	0
22	1	HLD	12/25/2017 8:39	1	0	8	2017-12-25	0	0	0	0	1	0	1	0	0	0	0	0	0	0	0		1	157	90	100	20	0	0	1	1	1	0	0	1	1	3	3	1	4	5	6	3	1	0	0	0	0
21	1	HLD	12/26/2017 1:15	1	0	8	2017-12-26	1	0	0	0	1	0	0	0	0	0	1	0	0	0	0		1	147	99	120		0	0	1	1	1	0	0	1	1	3	3	1	4	5	6	2	4	0	0	0	0
20	2	HLD	12/26/2017 12:53	1	0	3	2017-12-26	2	0	0	0	1	0	0	0	0	1	0	0	0	0	0		1	137	80	100	30	0	0	1	1	1	0	0	1	1	3	3	1	4	5	6	3	1	0	0	0	0
24	1	HLD	12/26/2017 6:00	1	1	8	2017-12-26	2	0	0	0	0	1	0	0	0	0	1	0	0	0	0		1	140	69	100		0	0	1	1	1	0	0	1	1	3	3	1	4	5	6	2	4	0	0	1	0
5	2	HLD	12/26/2017 12:07	1	1	9	2017-12-26	1	0	0	0	0	1	0	0	1	0	0	0	0	0	0		1			132	28	1	1	1	1	1	0	0	1	1	3	3	1	4	5	6	2	2	0	0	0	0
59	1	HLD	12/26/2017 11:00	1	1	10	2017-12-26	0	0	0	1	0	0	0	0	0	0	0	0	1	0	0		1	149	99	99		0	0	1	1	1	0	0	1	0	3	3	1	4	5	6	1	3	0	0	0	0
37	1	HLD	12/27/2017 4:50	1	1	2	2017-12-27	2	0	0	0	1	0	1	0	0	0	0	0	0	0	0		1					0	0	1	1	1	0	0	1	1	3	3	1	4	5	6	2	4	0	0	0	0
21	1	HCP	12/12/2017 9:59	0	1	8	2017-12-12	2	0	0	1	0	0	0	0	1	0	0	0	0	0	0		1	110	60	94	25	1	0	1	1	1	0	0	1	1	3	3	1	4	5	6	3	3	0	0	0	0
2	2	HCP	12/14/2017 1:15	0	1	6	2017-12-14	0	0	0	1	0	0	0	0	0	0	0	0	0	1	0		1			120	30	1	1	1	1	1	0	0	1	0	3	3	1	4	5	6	3	8	0	0	0	0
50	2	HRL	12/21/2017 3:40	1	1	20	2017-12-21	1	1	0	0	0	0	1	0	0	0	0	0	0	0	0		1	163	98	79		1	1	1	1	1	0	0	1	0	3	3	1	4	5	6	4	8	0	0	0	0
36	1	HCP	12/20/2017 9:30	0	1	23	2017-12-20	2	0	0	1	0	0	1	0	0	0	0	0	0	0	0		1	155	75	90	24	1	0	1	1	1	0	0	1	1	3	3	1	4	5	6	3	1	0	0	0	0
47	1	HRL	12/14/2017 6:30	1	1	10	2017-12-14	3	0	0	1	0	0	0	1	0	0	0	0	0	0	0		1	128	90	106		0		1	1	1	0	0	1	0	3	3	1	4	5	6	4	8	0	0	0	0
26	1	HRL	12/14/2017 6:30	1	1	12	2017-12-14	2	0	0	1	0	0	0	1	0	0	0	0	0	0	0		1					0	0	1	1	1	0	0	1	0	3	3	1	4	5	6	4	13	0	0	0	0
35	1	HCP	12/20/2017 3:59	0	1	7	2017-12-20	2	1	0	1	0	0	1	0	0	0	0	0	0	0	0		1	130	80	82	23	1	0	1	1	1	0	0	1	1	3	3	1	4	5	6	3	1	1	1	0	0
37	1	HRL	12/14/2017 6:30	1	1	12	2017-12-14	99	0	0	1	0	0	0	1	0	0	0	0	0	0	0		1	110	64	82			0	1	1	1	0	0	1	0	3	3	1	4	5	6	4	13	0	0	0	0
48	1	HRL	12/14/2017 6:30	1	1	12	2017-12-14	3	0	0	1	0	0	0	1	0	0	0	0	0	0	0		1					0	0	1	1	1	0	0	1	0	3	3	1	4	5	6	4	13	0	0	0	0
36	1	HCP	12/20/2017 3:59	0	1	7	2017-12-20	2	1	0	1	0	0	1	0	0	0	0	0	0	0	0		1	120	80	83	23	1	0	1	1	1	0	0	1	1	3	3	1	4	5	6	3	1	1	0	0	0
24	2	HCP	12/20/2017 3:59	0	1	7	2017-12-20	2	0	0	1	0	0	0	1	0	0	0	0	0	0	0		1	110	65	84	26	1	0	1	1	1	0	0	1	1	3	3	1	4	5	6	3	1	1	0	0	0
35	1	HCP	12/20/2017 3:59	0	1	7	2017-12-20	2	0	0	1	0	0	0	1	0	0	0	0	0	0	0		1	120	80	76	21	1	0	1	1	1	0	0	1	1	3	3	1	4	5	6	3	1	1	0	0	0
30	2	HCP	12/23/2017 3:00	0	1	18	2017-12-23	2	1	0	1	0	0	0	0	0	1	0	0	0	0	0		1	110	65	79	22	1	1	1	1	1	0	0	1	1	3	3	1	4	5	6	3	1	1	0	0	0
37	1	HRL	12/21/2017 6:30	1	1	6	2017-12-21	2	0	0	1	0	0	1	0	0	0	0	0	0	0	0		1	137	90	63	18	0	0	1	1	1	0	0	1	1	3	3	1	4	5	6	3	1	0	0	0	0
12	1	HRL	12/15/2017 6:20	1	1	3	2017-12-15	2	0	0	1	0	0	0	0	1	0	0	0	0	0	0		1			97	17	0	0	1	1	1	0	0	1	1	3	3	1	4	5	6	3	1	0	0	0	0
2	2	HCP	12/24/2017 11:25	0	1	17	2017-12-24	0	1	0	1	0	0	0	0	0	0	0	0	0	1	0		1	0	0	118	32	1	1	1	1	1	0	0	1	1	3	3	1	4	5	6	3	1	1	0	0	0
33	1	HCP	12/24/2017 11:25	0	1	17	2017-12-24	2	1	0	1	0	0	1	0	0	0	0	0	0	0	0		1	130	70	75	21	1	1	1	1	1	0	0	1	1	3	3	1	4	5	6	3	1	1	0	0	0
52	1	HCP	12/24/2017 2:10	0	1	17	2017-12-24	2	1	0	1	0	0	1	0	0	0	0	0	0	0	0		1	150	90	81	21	1	0	1	1	1	0	0	1	1	3	3	1	4	5	6	3	1	0	0	1	0
37	1	HCP	12/27/2017 9:59	0	1	23	2017-12-26	2	0	0	1	1	0	0	1	0	0	0	0	0	0	0		1	140	75	69	20	1	1	1	1	1	0	0	1	1	3	3	1	4	5	6	3	3	0	0	0	1
47	2	HCP	12/28/2017 9:00	0	1	16	2017-12-27	2	0	0	1	1	0	0	0	0	1	0	0	0	0	0		1	110	65	74	22	1	0	1	1	1	0	0	1	0	3	3	1	4	5	6	1	3	0	0	0	0
	1	HRL	12/29/2017 11:39	0	1	12	2017-12-23	2	1	0	1	0	0	0	1	0	0	0	0	0	0	0		1	148	98	88		1	1	1	1	1	0	0	1	0	3	3	1	4	5	6	2	12	0	0	0	0
29	1	HRL	12/28/2017 2:00	1	1	4	2017-12-28	2	0	0	1	0	0	0	1	0	0	0	0	0	0	0		1	117	84	77		0	1	1	1	1	0	0	1	1	3	3	1	4	5	6	1	1	0	0	0	0
31	1	HRL	12/29/2017 7:30	1	1		2017-12-29	3	1	0	0	0	0	0	0	0	0	1	0	0	0	0		1	143	86	108		0	0	1	1	1	0	0	1	1	3	3	1	4	5	6	2	4	0	0	0	0
24	1	HRL	12/28/2017 8:09	1	1		2017-12-28	1	0	0	1	0	0	0	1	0	0	0	0	0	0	0		1	114	68	86		0	0	1	1	1	0	0	1	0	3	3	1	4	5	6	1	3	0	0	0	0
32	2	HRL	12/28/2017 11:48	1	1		2017-12-28		0	0	0	0	0	1	0	0	0	0	0	0	0	0		1	129	85	105		0	0	1	1	1	0	0	1	1	3	3	1	4	5	6	1	2	0	0	0	0
30	2	HRL	12/28/2017 9:59	1	1	8	2017-12-28	2	0	0	1	0	0	0	0	0	1	0	0	0	0	0		1	96	71	110		0	0	1	1	1	0	0	0	1	3	3	1	4	5	6	1	2	0	0	0	0
40	1	HRL	12/27/2017 6:59	1	1	5	2017-12-27	3	1	0	1	0	0	0	0	0	0	1	0	0	0	0		1	137	88	114		0	0	1	1	1	0	0	1	0	3	3	1	4	5	6	1	2	0	0	0	0
48	1	HRL	12/30/2017 12:59	1	1	6.5	2017-12-30	1	1	0	0	0	0	1	0	0	0	0	0	0	0	0		1	122	83	123		0	0	1	1	1	0	0	1	1	3	3	1	4	5	6	1	2	0	0	0	0
21	1	HRL	12/20/2017 9:04	1	1	15	2017-12-20	1	1	0	0	0	0	0	1	0	0	0	0	0	0	0		1	132	79	100		0	0	1	1	1	0	0	1	1	3	3	1	4	5	6	3	1	0	0	0	0
4	1	HRL	12/30/2017 6:00	1	1	2.5	2017-12-30	1	1	0	0	1	0	0	0	1	0	0	0	0	0	0		1			105	18	0	0	1	1	1	0	0	1	1	3	3	1	4	5	6	2	4	0	0	0	0
6	1	HRL	12/30/2017 2:00	1	1	0.5	2017-12-30	1	0	0	1	0	0	0	0	1	0	0	0	0	0	0		1					0	0	1	1	1	0	0	1	1	3	3	1	4	5	6	1	3	0	0	0	0
9	2	HRL	12/31/2017 8:00	1	1	1	2017-12-31	1	0	0	1	0	0	0	0	1	0	0	0	0	0	0		1					0	0	1	1	1	0	0	1	0	3	3	1	4	5	6	1	3	0	0	0	0
14	1	HRL	12/31/2017 12:59	1	1	8	2017-12-31	2	1	0	1	0	0	0	0	1	0	0	0	0	0	0		1	139	89	88	20	0	0	1	1	1	0	0	1	1	3	3	1	4	5	6	3	1	0	0	0	0
33	2	HRL	12/31/2017 6:00	1	1	4	2017-12-31	3	0	0	1	0	0	1	0	0	0	0	0	0	0	0		1	125	81	109		0	0	1	1	1	0	0	1	1	3	3	1	4	5	6	1	1	0	0	0	0
34	1	HRL	12/30/2017 11:18	1	1	4	2017-12-30	3	0	0	1	0	0	1	0	0	0	0	0	0	0	0		1	125	81	78		0	0	1	1	1	0	0	1	1	3	3	1	4	5	6	1	1	0	0	0	0
25	1	HRL	12/31/2017 11:00	1	1	6	2017-12-31	1	0	0	1	0	0	0	1	0	0	0	0	0	0	0		1	137	75	92		0	0	1	1	1	0	0	1	1	3	3	1	4	5	6	1	2	0	0	0	0
5	2	HRL	12/30/2017 2:00	1	1	6	2017-12-30	1	1	0	0	1	0	0	0	1	0	0	0	0	0	0		1					0	0	1	1	1	0	0	1	0	3	3	1	4	5	6	1	2	0	1	0	0
56	1	HCP	12/31/2017 6:59	0	1	15	2017-12-31	2	1	0	1	0	0	1	0	0	0	0	0	0	0	0		1	160	100	70	19	1	0	1	1	1	0	0	1	1	3	3	1	4	5	6	1	1	0	0	0	0
24	1	HCP	12/31/2017 9:00	1	1	8	2017-12-31	2	0	0	1	1	0	0	1	0	0	0	0	0	0	0		1	140	80	79	25	1	0	1		1	0	0	1	1	3	3	1	4	5	6	3	1	0	0	0	0
21	1	HCP	12/31/2017 9:00	1	1	8	2017-12-31	1	0	0	1	0	0	0	1	0	0	0	0	0	0	0		1	115	65	100	26	1	0	1	1	1	0	0	1	0	3	3	1	4	5	6	1	1	0	0	0	0
4	1	HRL	12/27/2017 5:19	1	1	280	2017-12-26	1	0	0	1	0	0	0	0	1	0	0	0	0	0	0		1					0	1																0	0	0	0
4	1	HRL	12/27/2017 5:19	0	1	280	2017-12-26	1	1	0	0	0	0	0	0	1	0	0	0	0	0	0		1					0	0																0	0	0	0
4	1	HRL	12/27/2017 5:19	0	1	280	2017-12-26	1	0	0	1	0	0	0	0	1	0	0	0	0	0	0		1					0	1	1	1	1	0	0	1	1	3	3	1	4	5	6		1	0	0	0	0
64	1	HRL	12/27/2017 5:00	0	1	90	2017-12-27	1	1	0	1	0	0	0	0	0	0	0	0	1	0	0		1	122	71	84		0	1	1	1	1	0	0	1	1	3	3	1	4	5	6	3	1	0	0	0	0
24	1	HRL	12/26/2017 12:00	1	1	9	2017-12-25	3	0	1	1	1	0	0	0	1	0	0	0	0	0	0		1	126	94	96		0	0	1	1	1	0	0	1	1	3	3	1	4	5	6	3	1	0	0	0	0
22	1	HRL	12/26/2017 12:42	1	1	4.5	2017-12-26	2	1	0	1	0	0	1	0	0	0	0	0	0	0	0		1	129	79	101		0	0	1	1	1	0	0	1	1	3	3	1	4	5	6	2	4	0	0	0	0
5	1	HRL	1/1/2018 11:45	1	1	7	2018-01-01	1	0	0	1	0	0	0	0	1	0	0	0	0	0	0		1					0	0	1	1	1	0	0	1	0	3	3	1	4	5	6	1	3	0	0	0	0
8	1	HRL	1/1/2018 1:52	1	1		2017-12-31	1	1	0	0	0	0	0	0	1	0	0	0	0	0	0		1					0	1	1	1	1	0	0	1	0	3	3	1	4	5	6	2	4	0	0	0	0
2	1	HRL	1/1/2018 5:00	1	1	20	2018-01-01	0	1	0	0	0	0	0	0	0	0	0	0	0	0	1	child	1					0	0	1	1	1	0	0	1	1	3	3	1	4	5	6	1	1	0	0	0	0
26	2	HRL	1/1/2018 3:11	1	1	20	2018-01-01	3	0	1	1	0	0	0	0	0	1	0	0	0	0	0		1	109	79			0	0	1	1	1	0	0	1	0	3	3	1	4	5	6	1	1	0	0	0	0
28	2	HRL	1/1/2018 9:14	1	1	4	2018-01-01	3	0	0	1	0	0	0	1	0	0	0	0	0	0	0		1	123	89	90		0	0	1	1	1	0	0	1	1	3	3	1	4	5	6	2	1	0	0	0	0
41	1	HRL	1/1/2018 9:59	1	1	0.5	2018-01-01	1	1	0	0	0	0	1	0	0	0	0	0	0	0	0		1	141	88	102		1	0	1	1	1	0	0	1	1	3	3	1	4	5	6	2	4	0	0	0	0
30	2	HRL	1/1/2018 11:18	1	1	4.5	2018-01-01	3	0	0	1	0	0	1	0	0	0	0	0	0	0	0		1	128	88	108		0	0	1	1	1	0	0	1	1	3	3	1	4	5	6	3	1	0	0	0	0
63	2	HRL	1/1/2018 11:15	1	1	4.5	2018-01-01	1	0	0	0	0	0	0	0	0	0	0	0	1	0	0		1	109	55	79		0	0	1	1	1	0	0	1	1	3	3	1	4	5	6	3	1	0	0	0	0
40	1	HRL	1/1/2018 3:59	1	1	4.5	2018-01-01	2	0	0	1	0	0	0	1	0	0	0	0	0	0	0		1					0	0	1	1	1	0	0	1	1	3	3	1	4	5	6	2	1	0	0	0	0
30	2	HRL	1/1/2018 11:50	1	1	8	2018-01-01	2	1	0	0	0	0	1	0	0	0	0	0	0	0	0		1	115	77	98	22	0	0	1	1	1	0	0	1	1	3	3	1	4	5	6	1	1	0	0	0	0
41	1	HRL	1/1/2018 12:00	1	1	10	2018-01-01	1	1	0	0	0	0	1	0	0	0	0	0	0	0	0		1	154	67	103	20	0	0	1	1	1	0	0	1	1	3	3	1	4	5	6	2	1	0	0	0	0
26	1	HRL	1/1/2018 12:00	1	1	6.5	2018-01-01	3	0	0	1	0	0	1	0	0	0	0	0	0	0	0		1	120	90	99		0	0	1	1	1	0	0	1	1	3	3	1	4	5	6	2	1	0	0	0	0
46	1	HRL	1/2/2018 12:20	1	1	4	2018-01-02	3	1	0	1	0	0	0	1	0	0	0	0	0	0	0		1	129	75	70	18	0	0	1	1	1	0	0	1	1	3	3	1	4	5	6	2	4	0	0	0	0
30	1	HRL	1/2/2018 6:59	1	1	3.5	2018-01-02	3	0	0	1	0	0	0	1	0	0	0	0	0	0	0		1	126	85	86	18	0	0	1	1	1	0	0	1	1	3	3	1	4	5	6	1	2	0	0	0	0
32	2	HRL	1/2/2018 7:41	1	1	4.5	2018-01-02	2	0	0	1	0	0	1	0	0	0	0	0	0	0	0		1	161	93	84	18	0	0	1	1	1	0	0	1	1	3	3	1	4	5	6	1	1	0	0	0	0
19	1	HRL	1/2/2018 7:11	1	1	8.5	2018-01-02	2	1	0	1	0	0	0	1	0	0	0	0	0	0	0		1	126	74	74	18	0	0	1	1	1	0	0	1	1	3	3	1	4	5	6	1	1	0	0	0	0
12	1	HRL	1/4/2018 11:00	1	1	0.5	2018-01-04	2	1	1	1	0	0	0	0	1	0	0	0	0	0	0		1	121	85	120	25	1	1	1	1	1	0	0	1	0	3	3	1	4	5	6	4	8	0	0	0	0
0.8	2	HRL	1/4/2018 8:00	1	1	6	2018-01-04	0	1	0	0	1	0	0	0	0	0	0	0	0	0	1	child	1					0	0	1	1	1	0	0	1	0	3	3	1	4	5	6	4	9	0	0	0	0
22	2	HRL	1/4/2018 8:21	1	1	4	2018-01-04	1	1	1	0	1	0	1	0	0	0	0	0	0	0	0		1	131	83	91		0	0	1	1	1	0	0	1	0	3	3	1	4	5	6	1	2	0	0	0	0
24	2	HRL	1/4/2018 9:40	1	1	8	2018-01-04	2	1	0	0	0	0	0	1	0	0	0	0	0	0	0		1	117	65	93	18	0	0	1	1	1	0	0	1	0	3	3	1	4	5	6	1	1	0	0	0	0
25	1	HRL	1/4/2018 9:40	1	1	8	2018-01-04	1	0	0	1	0	0	0	1	0	0	0	0	0	0	0		1	94	65	83		1	0	1	1	1	0	0	1	1	3	3	1	4	5	6	2	1	0	0	0	0
27	1	HLD	12/28/2017 10:20	1	0	4	2017-12-28	1	0	0	0	0	1	1	0	0	0	0	0	0	0	0		1					0	0	1	1	1	0	0	1	0	3	3	1	4	5	6	1	1	0	0	0	0
28	1	HLD	12/29/2017 3:17	1	0	4	2017-12-29	0	0	1	0	0	0	1	0	0	0	0	0	0	0	0		1	99	56	65		0	0	1	1	1	0	0	1	1	3	3	1	4	5	6	2	4	0	0	0	0
40	1	HLD	12/29/2017 2:19	1	1	8	2017-12-29	1	0	0	0	1	0	0	0	0	0	1	0	0	0	0		1	151	90	81	22	0	0	1	1	1	0	0	1	1	3	3	1	4	5	6	2	4	0	0	0	0
27	2	HLD	12/29/2017 12:43	1	0	3	2017-12-29	1	0	1	0	0	0	1	0	0	0	0	0	0	0	0		1	100	60	69		0	0	1	1	1	0	0	1	1	3	3	1	4	5	6	2	1	0	0	0	0
50	1	HLD	12/30/2017 9:55	1	0	4	2017-12-30	2	0	0	0	1	0	1	0	0	0	0	0	0	0	0		1	130	68	80		0	0	1	1	1	0	0	1	1	3	3	1	4	5	6	2	3	0	0	0	0
42	1	HLD	12/30/2017 7:30	1	1	4	2017-12-30	2	0	0	1	0	0	1	0	0	0	0	0	0	0	0		1	130	69	80		0	0	1	1	1	0	0	1	1	3	3	1	4	5	6	2	4	0	0	0	0
17	1	HLD	12/31/2017 1:40	1	1	10	2017-12-31	2	0	1	0	0	0	0	0	1	0	0	0	0	0	0		1					0	0	1	1	1	0	0	1	1	3	3	1	4	5	6	2	4	0	0	0	0
52	1	HLD	12/31/2017 12:59	1	1	8	2017-12-31	2	0	0	1	0	0	1	0	0	0	0	0	0	0	0		1	96	90			0	0	1	1	1	0	0	1	1	3	3	1	4	5	6	1	1	0	0	0	0
47	2	HLD	12/31/2017 2:25	1	1	3	2017-12-31	2	0	0	1	0	0	0	1	0	0	0	0	0	0	0		1					0	0	1	1	1	0	0	1	1	3	3	1	4	5	6	2	5	0	0	0	0
20	1	HLD	12/31/2017 2:25	1	1	3	2017-12-31	2	0	0	0	0	1	0	0	1	0	0	0	0	0	0		1	133	90	100	28	0	0	1	1	1	0	0	1	1	3	3	1	4	5	6	2	5	0	0	0	0
25	1	HLD	12/31/2017 4:50	1	1	8	2017-12-31	3	0	0	1	0	0	0	0	1	0	0	0	0	0	0		1	96	48	107	23	0	0	1	1	1	0	0	1	1	3	3	1	4	5	6	2	1	0	0	0	0
36	2	HLD	1/1/2018 2:29	1	1	4	2018-01-01	2	0	0	1	0	0	0	0	0	1	0	0	0	0	0		1	136	90	90		0	0	1	1	1	0	0	1	0	3	3	1	4	5	6	1	3	0	0	0	0
40	1	HLD	1/1/2018 1:59	1	1	3	2018-01-01	2	0	0	1	0	0	0	1	0	0	0	0	0	0	0		1	154	90	80		0	0	1	1	1	0	0	1	1	3	3	1	4	5	6	2	4	0	0	0	0
19	2	HLD	1/1/2018 6:24	1	1	8	2018-01-01	3	0	0	1	0	0	0	0	1	0	0	0	0	0	0		0	100	55	96		0	0	1	1	1	0	0	1	1	3	3	1	4	5	6	3	1	0	0	0	0
34	1	HRL	1/5/2018 12:49	1	1		2018-01-05	1	0	0	1	0	0	1	0	0	0	0	0	0	0	0		1	115	64	77		0	0	1	1	1	0	0	1	1	3	3	1	4	5	6	1	1	0	0	0	0
30	2	HRL	1/5/2018 6:59	1	1	3.5	2018-01-05	2	0	0	0	0	0	0	0	0	0	0	0	0	0	0		1	111	79	75	18	0	0	1	1	1	0	0	1	1	3	3	1	4	5	6	1	2	0	0	0	0
26	1	HRL	1/5/2018 9:00	1	1	4.5	2018-01-05	2	0	0	1	0	0	0	1	0	0	0	0	0	0	0		1	128	72	91	18	0	0	1	1	1	0	0	1	1	3	3	1	4	5	6	1	3	0	0	0	0
32	1	HRL	1/6/2018 12:27	1	1	6	2018-01-06		0	0	0	0	0	1	0	0	0	0	0	0	0	0		1				18	0	0	1	1	1	0	0	1	1	3	3	1	4	5	6	2	1	0	0	0	0
31	2	HRL	1/6/2018 3:59	1	1		2018-01-06	2	0	0	0	0	0	0	1	0	0	0	0	0	0	0		1	96	63			0	0	1	1	1	0	0	1	1	3	3	1	4	5	6	1	1	0	0	0	0
43	2	HRL	1/7/2018 6:30	1	1	5		2	1	0	1	0	0	1	0	0	0	0	0	0	0	0		1	149	100	82		0	0	1	1	1	0	0	1	0	3	3	1	4	5	6	1	1	0	0	0	0
38	1	HRL	1/7/2018 7:30	1	1	6	2018-01-07	3	0	0	0	0	0	1	0	0	0	0	0	0	0	0		1	145	86	87	16	0	0	1	1	1	0	0	1	1	3	3	1	4	5	6	1	1	0	0	0	0
40	1	HRL	1/8/2018 2:39	1	1	4.5	2018-01-07	1	1	0	0	0	0	1	0	0	0	0	0	0	0	0		1	132	92	117		0	0	1	1	1	0	0	1	1	3	3	1	4	5	6	1	1	0	0	0	0
10	2	HLD	1/1/2018 8:35	1	0	12	2018-01-01	1	0	0	0	0	1	0	1	0	0	0	0	0	0	0		1			140	28	0	0	1	1	1	0	0	1	1	3	3	1	4	5	6	3	1	0	0	0	0
5	1	HRL	1/7/2018 3:00	1		5	2018-01-07	3	0	0	0	0	0	0	0	0	0	0	0	0	0	0		1	123	57	103		0	0	1	1	1	0	0	1	1	3	3	1	4	5	6	1	1	0	0	0	0
47	1	HLD	1/1/2018 10:23	0	0	6	2018-01-01	0	1	0	0	0	0	1	0	0	0	0	0	0	0	0		1	137	90	100		0	0	1	1	1	0	0	1	0	3	3	1	4	5	6	1	1	0	0	0	0
3	1	HLD	1/2/2018 5:10	1	0	3	2018-01-02	0	0	0	0	0	1	0	0	0	0	0	1	0	0	0		1					0	0	1	1	1	0	0	1	1	3	3	1	4	5	6	3	1	0	0	0	0
46	1	HLD	1/3/2018 3:49	1	1	6	2018-01-03	2	0	0	1	0	0	1	0	0	0	0	0	0	0	0		1	157	90	100	28	0	0	1	1	1	0	0	1	0	3	3	1	4	5	6	1	1	0	0	0	0
35	1	HLD	1/3/2018 3:04	1	1	4	2018-01-03	1	0	1	0	0	0	1	0	0	0	0	0	0	0	0		1	138	80	82		0	0	1	1	1	0	0	1	1	3	3	1	4	5	6	3	1	0	0	0	0
23	1	HLD	1/6/2018 8:29	1	0	2	2018-01-06	2	0	0	0	1	0	0	0	0	0	1	0	0	0	0		1	99	56	80		0	0	1	1	1	0	0	1	1	3	3	1	4	5	6	2	4	0	0	0	0
27	1	HLD	1/6/2018 2:19	1	0	8	2018-01-06	0	0	0	0	0	1	1	0	0	0	0	0	0	0	0		1	141	90	90		0	0	1	1	1	0	0	1	0	3	3	1	4	5	6	1	1	0	0	0	0
30	1	HLD	1/7/2018 4:30	1	1	4	2018-01-07	2	0	0	1	0	0	1	0	0	0	0	0	0	0	0		1	157	90	90		1	0	1	1	1	0	0	1	1	3	3	1	4	5	6	3	1	0	0	0	0
35	1	HLD	1/7/2018 9:59	1	1	4	2018-01-07	2	0	0	0	1	0	1	0	0	0	0	0	0	0	0		1	130	79	80		0	0	1	1	1	0	0	1	1	3	3	1	4	5	6	3	1	0	0	0	0
23	1	HLD	1/9/2018 12:59	1	1	8	2018-01-09	2	0	0	0	1	0	1	0	0	0	0	0	0	0	0		1	131	90	86	20	0	0	1	1	1	0	0	1	1	3	3	1	4	5	6	2	4	0	0	0	0
19	2	HRL	1/9/2018 9:59	1	1	6	2018-01-09	2	0	0	1	0	0	0	0	1	0	0	0	0	0	0		1	95	75	96	18	0	0	1	1	1	0	0	1	0	3	3	1	4	5	6	1	3	0	0	0	0
43	2	HRL	1/9/2018 1:40	1	1	5	2018-01-01	3	0	0	1	0	0	0	1	0	0	0	0	0	0	0			107	81	85	20	1	1	1	1	1	0	0	1	0	3	3	1	4	5	6	2	4	0	0	0	0
43	1	HRL	1/9/2018 1:40	1	1		2018-01-09	2	0	0	0	0	0	1	0	0	0	0	0	0	0	0		1	189	103	97	20	0	0	1	1	1	0	0	1	1		3	1	4	5	6	2	1	0	0	0	0
38	1	HRL	1/9/2018 2:00	1	1	25	2018-01-09	2	1	0	1	0	0	0	1	0	0	0	0	0	0	0		1	113	96	101	18	0	0	1	1	1	0	0	1	1	3	3	1	2	3	4	1	1	0	0	0	0
38	1	HRL	1/9/2018 2:00	1	1	25	2018-01-09	2	1	0	1	0	0	0	1	0	0	0	0	0	0	0		1	113	96	101	18	0	0	1	2	1	0	0	1	1	3	3	1	2	3	4	1	1	0	0	0	0
20	1	HRL	1/9/2018 2:31	1	1		2018-01-09	2	1	0	0	0	0	1	0	0	0	0	0	0	0	0		1	131	87	66	14	0	0	1	1	1	0	0	1	0	3	3	1	4	5	6	2	2	0	0	0	0
4	1	HRL	1/9/2018 6:59	1	1	2	2018-01-09	1	0	0	1	0	0	0	0	1	0	0	0	0	0	0		1			80		0	0	1	1	1	0	0	1	0	3	3	1	4	5	6	2	4	0	0	0	0
37	1	HRL	1/9/2018 7:31	1	1	4	2018-01-09	1	0	0	1	0	0	1	0	0	0	0	0	0	0	0		1	123	82	86	18	0	0	1	1	1	0	0	1	0	3	3	1	4	5	6	1	1	0	0	0	0
19	2	HRL	1/9/2018 8:31	1	1		2018-01-09	2	0	0	0	0	0	0	0	1	0	0	0	0	0	0		1	107	87	68	20	0	0	1	1	1	0	0	1	1	3	3	1	4	5	6	2	1	0	0	0	0
3	2	HRL	1/9/2018 8:44	1	1		2018-01-09	98	0	0	1	0	0	0	0	1	0	0	0	0	0	1		1			90	32	0	0	1	1	1	0	0	1	0		3	1	4	5	6	1	1	0	0	0	0
36	1	HRL	1/11/2018 11:06	1	1	1	2017-12-31	2	1	0	1	0	0	1	0	0	0	0	0	0	0	0		1	156	94	80		0	1	1	1	1	0	0	1	0	3	3	1	4	5	6	1	3	0	0	0	0
37	1	HRL	1/10/2018 9:00	1	1	220	2017-12-08	1	1	0	0	0	0	1	0	0	0	0	0	0	0	0		1	92	68	88		0	1	1	1	1	0	0	1	0	3	3	1	4	5	6	1	3	0	0	0	0
35	1	HRL	1/7/2018 8:55	1	1		2018-01-07	3	1	0	1	0	0	0	0	0	0	1	0	0	0	0		1	137	74	104		0	0	1	1	1	0	0	1	1	3	3	1	4	5	6	1	2	0	0	0	0
2.5	2	HRL	1/10/2018 8:00	1	1	6	2018-01-10	1	1	0	0	0	0	0	0	1	0	0	0	0	0	0		1					0	0	1	1	1	0	0	1	0	3	3	1	4	5	6	4	9	0	0	0	0
19	2	HRL	1/9/2018 8:48	1	1	5	2018-01-06	3	1	0	1	0	0	0	0	1	0	0	0	0	0	0		1	95	75	96		0	1	1	1	1	0	0	1	0	3	3	1	4	5	6	1	3	0	0	0	0
51	1	HRL	1/8/2018 2:00	1	1	15	2017-12-30	3	0	0	1	0	0	0	1	0	0	0	0	0	0	0		1	172	115	108		0	0	1	1	1	0	0	1	0	3	3	1	4	5	6		1	0	0	0	0
34	1	HRL	1/8/2018 9:48	1	1		2018-01-06	2	1	0	1	0	0	1	0	0	0	0	0	0	0	0		1	119	77	89		0	0	1	1	1	0	0	1	0	3	3	1	4	5	6	1	1	0	0	0	0
41	2	HRL	1/8/2018 10:01	1	1	7	2018-01-05	1	1	0	0	0	0	0	1	0	0	0	0	0	0	0		1	125	95	86		0	1	1	1	1	0	0	1	0	3	3	1	4	5	6	1	3	0	0	0	0
48	2	HRL	1/8/2018 2:00	1	1	3	2018-01-08	3	0	0	1	0	0	0	1	0	0	0	0	0	0	0		1	121	63	87		0	0	1	1	1	0	0	1	1	3	3	1	4	5	6	1	1	0	0	0	0
12	1	HRL	1/3/2018 10:57	1	1	3	2018-01-03	2	1	0	1	0	0	0	0	1	0	0	0	0	0	0		1	131	60	83		0	0	1	1	1	0	0	1	0	3	3	1	4	5	6	1	3	0	0	0	0
12	1	HRL	1/10/2018 12:40	1	1	2.5	2018-01-10	2	1	0	1	0	0	0	0	1	0	0	0	0	0	0		1	128	87	72	18	0	1	1	1	1	0	0	1	1	3	3	1	4	5	6	1	3	0	0	0	0
36	1	HRL	1/10/2018 1:50	1	1	30	2018-01-10	3	0	0	1	0	0	1	0	0	0	0	0	0	0	0		1	119	81	74	17	0	0	1	1	1	0	0	1	1	3	3	1	4	5	6	1	1	0	0	0	0
33	1	HRL	1/11/2018 6:59	1	1	4	2018-01-11	2	0	0	1	0	0	1	0	0	0	0	0	0	0	0		1	127	68	62	15	0	0	1	1	1	0		1	1	3	3	1	3	4	4	1	1	0	0	0	0
3	2	HRL	1/10/2018 4:15	1	1		2018-01-10	98	0	0	1	0	0	0	0	1	0	0	0	0	0	0		1			110	18	0	0	1	1	1	0	0	1	0	3	3	1	4	5	6	1	98	0	0	0	0
38	2	HRL	1/11/2018 8:29	1	1		2018-01-11	1	0	0	0	0	0	1	0	0	0	0	0	0	0	0		1	101	60	80	16	0	0	1	1	1	0	0	1	1	3	3	1	4	5	6	2	1	0	0	0	0
23	2	HRL	1/11/2018 8:29	1	1	1.5	2018-01-11	1	0	0	0	0	0	1	0	0	0	0	0	0	0	0		1	98	60	80	13	0	0	1	1	1	0	0	1	1		3	1	4	5	6	2	1	0	0	0	0
29	2	HRL	1/11/2018 9:00	1	1	4	2018-01-11	2	0	0	0	0	0	1	0	0	0	0	0	0	0	0		1	110	80	105	18	0	0	1	1	1	0	0	1	1	3	3	1	4	5	6	2	1	0	0	0	0
8	2	HRL	1/11/2018 12:00	1	1		2018-01-11	1	0	0	0	1	0	0	0	1	0	0	0	0	0	0		1			80	16	0	0	1	1	1	0	0	1	0	3	3	1	4	5	6	3	3	0	0	0	0
7	1	HRL	1/11/2018 3:59	1	1	1	2018-01-11	1	0	0	1	0	0	0	0	1	0	0	0	0	0	0		1					0	0	1	1	1	0	0	1	1	3	3	1	4	5	6	2	3	0	0	0	0
5	1	HRL	12/30/2017 6:00	1	0	2.5	2018-01-30	1	1	0	0	1	0	0	0	1	0	0	0	0	0	0		1			105	18	0	0	1	1	1	0	0	1	1	3	3	1	4	5	6	2	4	0	0	0	0
6	1	HRL	1/30/2018 2:00	1	1	0.5	2017-12-30	1	0	0	1	0	0	0	0	1	0	0	0	0	0	0		1					0	0	1	1	1	0	0	1	1	3	3	1	4	5	6	1	3	0	0	0	0
9	2	HRL	12/31/2017 8:00	1	1	1	2017-12-31	1	0	0	1	0	0	0	0	1	0	0	0	0	0	0		1					0	0	1	1	1	0	0	1	0	3	3	1	4	5	6	1	3	0	0	0	0
14	1	HRL	12/31/2017 12:59	1	1	8	2017-12-31	2	1	0	1	0	0	0	0	1	0	0	0	0	0	0		1	139	89	88	20	0	0	1	1	1	0	0	1	1	3	3	1	4	1		2	1	0	0	0	0
33	2	HRL	12/31/2017 6:00	1	1	4	2017-12-31	3	0	0	1	0	0	1	0	0	0	0	0	0	0	0		1	125	81	109		0	0	1	1	1	0	0	1	1	3	3		4	5	6	1	1	0	0	0	0
34	1	HRL	12/30/2017 11:18	1	1	4	2018-01-30	3	0	0	1	0	0	1	0	0	0	0	0	0	0	0		1	125	81	78		0	0	1	1	1	0	0	1	1	3	3	1	4	5	6	1	1	0	0	0	0
25	1	HRL	12/31/2017 11:00	1	1	6	2017-12-31	1	0	0	1	0	0	0	1	0	0	0	0	0	0	0		1	137	75	92		0	0	1	1	1	0	0	1	1	3	3	1	4	5	6	1	2	0	0	0	0
5	2	HRL	12/30/2017 2:00	1	1	6	2017-12-30	1	1	0	0	1	0	0	0	1	0	0	0	0	0	0		1					0	0	1	1	1	0	0	1	0	3	3	1	4	5	6	1	2	0	1	0	0
25	1	HRL	1/12/2018 9:30	1	1	4	2018-01-12	3	0	0	1	0	0	1	1	0	0	0	0	0	0	0		1	128	91	85	20	1	0	1	1	1	0	0	1	1	3	3	1	4	5	6	2	1	0	0	0	0
25	2	HRL	1/12/2018 9:30	1	1	20	2018-01-05	3	0	0	1	0	0	0	1	0	0	0	0	0	0	0		1	128	91	85	20	1	1	1	1	1	0	0	1	1	3	3	1	4	5	6	2	1	0	0	0	0
19	1	HRL	1/12/2018 4:54	1	1		2018-01-12	1	0	0	0	0	0	1	0	0	0	0	0	0	0	0		1	188	96			0	0	1	1	1	0	0	1	0		3	1	4	5	6	2	4	0	0	0	0
22	1	HRL	1/11/2018 2:00	1	1	5	2018-01-11	2	0	0	1	0	0	0	0	1	0	0	0	0	0	0		1	122	66	75	18	0	0	1	1	1	0	0	1	1	3	3	1	4	5	6	2	1	0	0	0	0
28	2	HRL	1/11/2018 7:54	1	1		2018-01-11	2	0	0	0	0	0	1	0	0	0	0	0	0	0	0		1	121	79	92	18	0	0	1	1	1	0	0	1	1	3	3	1	4	5	6	2	4	0	0	0	0
34	1	HRL	1/11/2018 8:55	1	1		2018-01-11	3	0	0	0	0	0	0	1	0	0	0	0	0	0	0		1	126	79	93	18	0	0	1	1	1	0	0	1	0	3	3	1	4	5	6	1	1	0	0	0	0
34	2	HRL	1/11/2018 9:55	1	1		2018-01-11	2	0	0	0	0	0	1	0	0	0	0	0	0	0	0		1	130	100	86	18	0	0	1	1	1	0	0	1	0	3	3	1	4	5	6	2	1	0	0	0	0
35	1	HRL	1/11/2018 11:00	1	1		2018-01-11	3	0	0	0	0	0	0	1	0	0	0	0	0	0	0		1	164	84	104	18	0	0	1		1	0		1	0	3	3	1	4	5	6	2	1	0	0	0	0
23	1	HRL	1/12/2018 12:30	1	1	3.5	2018-01-12	2	0	0	0	0	0	0	0	1	0	0	0	0	0	0		1	145	84	99	20	0	0	1	1	1	0	0	1	0		3	1	4	5	6	1	1	0	0	0	0
30	1	HRL	1/12/2018 3:08	1	1	6.5	2018-01-12	2	0	0	1	0	0	0	1	0	0	0	0	0	0	0		1	135	78	100		0	0	1	1	1	0	0	1	0	3	3	1	4	5	6	1	1	0	0	0	0
39	1	HRL	12/11/2017 9:11	0	1	100	2017-12-07	1	1	0	0	0	0	1	0	0	0	0	0	0	0	0		1	140	89	110		0	1	1	1	1	0	0	1	1	3	3	1	4	5	6	1	2	0	0	0	0
25	2	HRL	12/25/2017 6:59	1	1	6.5	2017-12-25	2	1	0	1	0	0	0	1	0	0	0	0	0	0	0		1	121	82	87		0	0	1	1	1	0	0	1	0	3	3	1	4	5	6	1	2	0	0	0	0
30	1	HRL	12/23/2017 12:08	1	1	4	2017-12-23	2	0	0	1	0	0	0	1	0	0	0	0	0	0	0		1	111	84	74		0	0	1	1	1	0	0	1	1	3	3	1	4	5	6	3	1	0	0	0	0
9	1	HRL	12/25/2017 6:00	0	1	70	2017-12-24	1	1	0	0	0	0	0	0	1	0	0	0	0	0	0		1					0	1	1	1	1	0	0	1	1	3	3	1	4	5	6	3	1	0	0	0	0
9	1	HRL	12/18/2017 5:08	1	1	5	2017-12-18	1	1	0	0	0	0	0	0	1	0	0	0	0	0	0		1					0	0	1	1	1	0	0	1	0	3	3	1	4	5	6		1	0	0	0	0
33	1	HRL	12/13/2017 4:23	1	1	7	2017-12-13	3	0	0	1	0	0	0	1	0	0	0	0	0	0	0		1	140	88	96		0	0	1	1	1	0	0	1	1	3	3	1	4	5	6	2	1	0	0	0	0
73	1	HRL	12/9/2017 3:59	1	1	100	2017-12-08	0	1	0	0	0	0	0	0	0	0	0	0	1	0	0		1	149	87	84	20	0	1	1	1	1	0	0	1	1	3	3	1	4	5	6	3	1	0	0	0	0
60	1	HRL	12/3/2017 10:52	1	1	4.5	2018-01-03	1	1	0	0	0	0	1	0	0	0	0	0	0	0	0		1	158	100	99		0	0	1	1	1	0	0	1	1	3	3	1	4	4	6	1	1	0	0	0	0
47	1	HRL	12/7/2017 3:00	0	1		2017-12-07	2	1	0	0	0	0	1	0	0	0	0	0	0	0	0		1					0	0	1	1	1	0	0	1	0	3	3	1	4	5	6	1	1	0	0	0	0
54	1	HRL	12/3/2017 6:01	1	1	4	2017-12-03	3	0	0	0	0	0	0	1	0	0	0	0	0	0	0		1					0	0	1	1	1	0	0	1	0	3	3	1	4	5	6	1	1	0	0	0	0
36	1	HRL	12/30/2017 12:59	1	1	12	2017-12-30	0	1	0	0	0	0	1	0	0	0	0	0	0	0	0		1	111	84	68		1	0	1	1	1	0	0	1	1	3	3	1	4	5	6	1	2	0	0	0	0
34	1	HRL	12/14/2017 9:59	1	1	20	2017-12-08	3	0	0	1	0	0	0	1	0	0	0	0	0	0	0		1	128	68	94		0	1	1	1	1	0	0	1	0	3	3	1	4	5	6	1	3	0	0	0	0
49	1	HRL	12/13/2017 3:00	1	1	6	2017-12-13	2	1	0	1	0	0	1	0	0	0	0	0	0	0	0		1					0	0	1	1	1	0	0	1	1	3	3	1	4	5	6	2	1	0	0	0	0
									0	0	0	0	0	0	0	0	0	0	0	0	0	0																								0	0	0	0
0.5	2	HRL	12/19/2017 6:00	1	1	15	2017-12-19	0	0	0	0	0	0	0	0	0	0	0	0	0	0	1	baby	1			112		0	1	1	1	1	0	0	1	0	3	3	1	4	5	6	1	3	0	0	0	0
20	1	HRL	12/26/2017 12:00	1	1	90	2017-12-25	3	1	0	1	0	0	0	0	1	0	0	0	0	0	0		1	110	65	75	18	0	1	1	1	1	0	0	1	0	3	3	1	4	5	6	1	1	0	0	0	0
36	1	HRL	1/15/2018 8:00	1	1	4	2017-12-15	2	0	0	0	1	0	0	1	0	0	0	0	0	0	0		1	147	84	87		0	0	1	1	1	0	0	1	1	3	3	1	4	5	6	1	1	0	0	0	0
43	2	HRL	1/15/2018 7:28	1		2.5	2018-01-15	3	0	0	1	0	0	0	1	0	0	0	0	0	0	0		1	149	95	106		0	0	1	1	1	0	0	1	1	3	3	1	4	5	6	2	1	0	0	0	0
54	1	HRL	1/15/2018 10:28	1	1	4	2018-01-15	0	1	0	0	0	0	0	0	0	0	1	0	0	0	0		1	155	92	76	20	0	0	1	1	1	0	0	1	1	3	3	1	4	5	6	1	1	0	0	0	0
7	1	HRL	1/15/2018 1:09	1	1	2	2018-01-15	1	0	0	1	0	0	0	0	1	0	0	0	0	0	0		1				18	0	0	1	1	1	0	0	1	1	3	3	1	4	5	6	1	1	0	0	0	0
50	1	HRL	1/16/2018 9:59	1	0		2018-01-16	0	1	0	0	0	0	0	0	0	0	1	0	0	0	0		1	84	71	96	18	0	0	1	1	1	0	0	1	1	3	3	1	4	5	6	2	3	0	0	0	0
12	2	HRL	1/14/2018 7:25	1	1	1.5	2018-01-14	1	0	0	0	0	0	0	0	1	0	0	0	0	0	0		1	107	72	97		0	0	1	1	1	0	0	1	1	3	3	1	4	5	6	1	1	0	0	0	0
11	2	HRL	1/15/2018 9:24	1	1	6	2018-01-14	2	0	0	1	0	0	0	0	1	0	0	0	0	0	0		1	111	76	92		0	1	1	1	1	0	0	1	0	3	3	1	4	5	6	1	3	0	0	0	0
32	1	HRL	1/15/2018 3:59	1	1	4.5	2018-01-14	2	1	0	1	0	0	1	0	0	0	0	0	0	0	0		1	109	77	69		0	0	1	1	1	0	0	1	0	3	3	1	4	5		1	1	0	0	0	0
26	1	HRL	1/14/2018 3:59	1	1	4.5	2018-01-14	1	1	0	0	0	0	0	1	0	0	0	0	0	0	0		1	143	74	63		0	0	1	1	1	0	0	1	0	3	3	1	4	5	6	1	1	0	0	0	0
78	1	HRL	1/13/2018 1:36	1	1	4	2018-01-13	0	1	0	0	0	0	1	0	0	0	0	0	0	0	0		1	141	84	99		0	0	1	1	1	0	0	1	1	3	3	1	4	5	6	1	3	0	0	0	0
39	1	HRL	1/13/2018 10:28	1	1	4	2018-01-13	2	1	0	0	0	0	0	1	0	0	0	0	0	0	0		1	129	86	93		0	0	1	1	1	0	0	1	0	3	3	1	4	5	6	1	2	0	0	0	0
85	1	HRL	1/12/2018 11:21	1	1	4.5	2018-01-12	1	1	0	1	0	0	0	0	0	0	0	0	1	0	0		1	166	75	130		0	0	1	1	1	0	0	1	0	3	3	1	4	5	6	1	3	0	0	0	0
25	2	HRL	1/12/2018 10:20	1	1	5	2018-01-12	2	0	0	1	0	0	1	0	0	0	0	0	0	0	0		1	125	81	91		0	0	1	1	1	0	0	1	0	3	3	1	4	5	6	1	2	0	0	0	0
8.5	1	HRL	1/12/2018 6:59	1	1	1.5	2018-01-12	1	0	0	1	0	0	0	0	1	0	0	0	0	0	0		1			98		0	0	1	1	1	0	0	1	1	3	3	1	4	5	6	1	5	0	0	0	0
40	1	HRL	1/16/2018 4:36	1	1	6	2018-01-16	2	1	0	0	0	0	0	1	0	0	0	0	0	0	0		1	137	92	102	21	0	0	1	1	1	0	0	1	1	3	3	1	4	5	6	1	1	0	0	0	0
33	1	HRL	1/13/2018 5:00	1	1	3.5	2018-01-13	1	1	0	0	0	0	1	0	0	0	0	0	0	0	0		1	136	79	64	20	0	0	1	1	1	0	0	1	1	3	3	1	4	5	6	1	1	0	0	0	0
27	1	HRL	1/12/2018 3:30	1	1	5	2018-01-12	3	0	0	1	0	0	0	1	0	0	0	0	0	0	0		1	135	78	80	20	0	0	1	1	1	0	0	1	0	3	3	1	4	5	6	1	1	0	0	0	0
40	1	HRL	1/16/2018 9:45	1	1		2018-01-15	3	0	0	0	0	0	0	1	0	0	0	0	0	0	0		1	138	94	84	18	0	0	1	1	1	0	0	1	1	3	3	1	4	5	6	1	1	0	0	0	0
0.9	1	HRL	1/14/2018 3:30	1	1	1.5	2018-01-14	0	1	0	0	0	0	0	0	0	0	0	0	0	0	1	child	1					0	0	1	1	1	0	0	1	0	3	3	1	4	5	6	1	8	0	0	0	0
20	1	HRL	1/16/2018 12:00	1	1		2018-01-15	3	1	0	1	0	0	0	0	1	0	0	0	0	0	0		1	129	81	66	18	1	0	1	1	1	0	0	1	1	3	3	1	4	5	6	2	4	0	0	0	0
42	1	HRL	1/16/2018 3:35	1	1	30	2018-01-15	98	0	0	1	0	0	0	1	0	0	0	0	0	0	0		1	131	86	79	18	0	1	1	1	1	0	0	1	0	3	3	1	4	5	6	1	1	0	0	0	0
58	2	HRL	1/12/2018 6:14	1	1		2018-01-12	2	0	0	0	0	0	0	1	0	0	0	0	0	0	0		1	140	98	85	22	0	0	1	1	1	0	0	1	1	3	3	1	4	5	6	2	1	0	0	0	0
46	2	HRL	1/12/2018 6:14	1	1		2018-01-12	2	1	0	0	0	0	0	0	0	1	0	0	0	0	0		1	128	73	88	22	0	0	1	1	1	0	0	1	1	3	3	1	4	5	6	2	1	0	0	0	0
20	1	HRL	1/12/2018 4:30	1	0		2018-01-12	1	1	0	1	0	0	1	0	0	0	0	0	0	0	0		1	158	98	79	20	0	0	1	1	1	0	0	1	1	3	3	1	4	5	6	1	1	0	0	0	0
33	2	HRL	1/13/2018 9:00	1	1	4.5	2018-01-13	1	1	0	1	1	0	1	0	0	0	0	0	0	0	0		1	114	95	90	20	0	0	1	1	1	0	0	1	0	3	3	1	4	5	6	1	2	0	0	0	0
30	2	HRL	1/13/2018 9:59	1	1		2018-01-13	2	0	0	1	0	0	1	0	0	0	0	0	0	0	0		1	132	80	128	24	0	0	1	1	1	0	0	1	0	3	3	1	4	5	6	1	1	0	0	0	0
27	1	HRL	1/13/2018 5:05	1	1		2018-01-13	1	0	0	0	0	0	1	0	0	0	0	0	0	0	0		1	112	56	76	20	0	0	1	1	1	0	0	1	1	3	3	1	4	5	6	2	1	0	0	0	0
34	1	HRL	1/17/2018 3:14	1	1	15	2018-01-17	3	0	0	1	0	0	0	1	0	0	0	0	0	0	0		1	136	79	64	20	0	0	1	1	1	0	0	1	1	3	3	1	4	5	6	3	2	0	0	0	0
49	2	HRL	1/17/2018 12:30	1	1		2018-01-14	3	0	0	1	0	0	0	1	0	0	0	0	0	0	0		1	126	86	130	30	0	0	1	1	1	0	0	1	0	3	3	1	4	5	6	1	2	0	0	0	0
25	2	HRL	1/16/2018 8:29	1	1		2018-01-16	2	1	0	1	0	0	1	0	0	0	0	0	0	0	0		1	138	89	72	18	0	0	1	1	1	0	0	1	0	3	3	1	4	5	6	1	2	0	0	0	0
2	1	HRL	1/16/2018 9:40	1	1		2018-01-16	0	0	0	1	0	0	0	0	0	0	0	0	0	0	1	child	1			98	20	0	0	1	1	1	0	0	1	0	3	3	1	4	5	6	2	9	0	0	0	0
25	1	HRL	1/17/2018 5:29	1	1	1	2018-01-16	3	0	0	1	0	0	0	0	1	0	0	0	0	0	0		1	141	97	97		0	0	1	1	1	0	0	1	0	3	3	1	4	5	6	2	4	0	0	0	0
27	1	HRL	1/17/2018 4:15	1	1	4	2018-01-17	3	0	0	0	1	0	0	0	1	0	0	0	0	0	0		1	139	85	86		0	0	1	1	1	0	0	1	1	3	3	1	4	5	6	1	1	0	0	0	0
20	1	HRL	1/17/2018 9:00	1	1	3	2018-01-12	3	1	0	1	0	0	0	0	1	0	0	0	0	0	0		1	115	63	87		0	1	1	1	1	0	0	1	0	3	3	1	4	5	6	1	3	0	0	0	0
13	1	HRL	1/17/2018 5:10	1	1		2018-01-17	0	1	0	0	0	0	1	0	0	0	0	0	0	0	0		1	132	57	86		0	0	1	1	1	0	0	1	0	3	3	1	4	5	6	1	5	0	0	0	0
53	2	HRL	1/17/2018 10:01	1	1	8	2018-01-17	2	0	0	1	0	0	1	0	0	0	0	0	0	0	0		1	118	63	79		0	0	1	1	1	0	0	1	0	3	3	1	4	5	6	1	2	0	0	0	0
26	1	HCP	1/1/2018 6:00	1	1	7	2018-01-01	2	1	0	1	0	0	0	1	0	0	0	0	0	0	0		1	140	90	92	26	1	0	1	1	1	0	0	1	1	3	3	1	4	5	6	3	1	0	0	0	0
29	2	HRL	1/9/2018 7:30	1	1	4	2018-01-09	1	1	0	0	0	0	1	0	0	0	0	0	0	0	0		1	120	84	83	20	0	0	1	1	1	0	0	1	0	3	3	1	4	5	6	1	1	0	0	0	0
35	1	HRL	1/10/2018 7:30	1	1	3	2018-01-10	1	1	0	1	0	0	1	0	0	0	0	0	0	0	0		1	149	104	87	22	0	0	1	1	1	0	0	1	0		3	1	4	5	6	1	1	0	0	0	0
30	2	HRL	1/1/2018 11:15	1	1	4.5	2018-01-01	3	0	0	1	0	0	1	0	0	0	0	0	0	0	0		1	128	88	108		0	0	1	1	1	0	0	1	1	3	3	1	4	5	6	3	1	0	0	0	0
30	2	HRL	1/1/2018 8:45	1	1	1	2018-01-01	2	0	0	1	0	0	1	1	0	0	0	0	0	0	0		1	135	71	100		0	1	1	1	1	0	0	1	0	3	3	1	4	5	6	1	1	0	0	0	0
23	1	HRL	1/1/2018 11:00	1	1	16.5	2018-01-01	2	0	0	1	0	0	1	0	0	0	0	0	0	0	0		1	151	100	55	18	0	0	1	1	1	0	0	1	1	3	3	1	4	5	6	1	2	1	0	0	0
55	2	HRL	1/2/2018 6:30	1	1	80	2018-01-01	1	1	0	0	0	0	1	0	0	0	0	0	0	0	0		1	81	52	109	18	0	0	1	1	1	0	0	1	1	3	3	1	4	5	6	1	1	0	0	0	0
14	1	HRL	1/2/2018 10:15	1	1	35	2018-01-01	2	1	0	1	0	0	0	0	1	0	0	0	0	0	0		1	113	78	71	17	0	1	1	1	1	0	0	1	1	3	3	1	4	5	6	1	1	0	0	0	0
14	1	HRL	1/2/2018 10:44	1	1	35	2018-01-01	2	1	0	1	0	0	0	0	1	0	0	0	0	0	0		1	113	78	71	17	0	1	1	1	1	0	0	1	1	3	3	1	3	3	5	1	1	0	0	0	0
21	1	HRL	1/2/2018 7:09	1	1	8.5	2018-01-02	2	1	0	1	0	0	0	1	0	0	0	0	0	0	0		1	126	74	74	18	0	0	1	1	1	0	0	1	1	3	3	1	4	5	6	1	1	0	0	0	0
28	2	HRL	1/4/2018 9:00	1	1	4.5	2018-01-04	1	1	0	1	0	0	0	1	0	0	0	0	0	0	0		1	115	96	88		0	0	1	1	1	0	0	1	1	3	3	1	4	5	6	3	1	0	0	0	0
41	1	HCP	1/1/2018 6:00	1	1	7	2018-01-01	2	0	0	1	1	0	0	1	0	0	0	0	0	0	0		1	170	100	86	24	1	0	1	1	1	0	0	1	1	3	3	1	4	5	6	3	1	0	0	0	0
6	1	HCP	1/1/2018 6:59	1	1	10	2018-01-01	1	0	0	1	0	0	0	0	1	0	0	0	0	0	0		1	85	45	118	32	1	0	1	1	1	0	0	1	1	3	3	1	4	5	6	3	3	1	0	0	0
27	1	HCP	1/2/2018 9:00	0	1	26	2018-01-02	2	1	0	1	0	0	1	0	0	0	0	0	0	0	0		1	150	80	76	21	1	1	1	1	1	0	0	1	1	3	3	1	4	5	6	3	1	0	0	0	0
23	1	HCP	1/2/2018 11:15	0	1	6	2018-01-02	2	1	0	1	0	0	1	0	0	0	0	0	0	0	0		1	130	70	82	23	1	0	1	1	1	0	0	1	1	3	3	1	4	5	6	1	1	0	0	0	0
20	1	HCP	1/2/2018 2:00	0	0	27	2018-01-02	2	1	0	0	0	0	1	0	0	0	0	0	0	0	0		1	150	75	100	26	1	1	1	1	1	0	0	1	0	3	3	1	4	5	6	2	8	0	0	0	0
58	1	HCP	1/3/2018 1:30	0	1	26	2018-01-03	2	1	0	1	0	0	1	0	0	0	0	0	0	0	0		1	170	110	79	21	1	0	1	1	1	0	0	1	1	3	3	1	4	5	6	3	2	1	0	0	0
33	1	HCP	1/3/2018 3:00	0	1	8	2018-01-03	2	1	0	1	0	0	1	0	0	0	0	0	0	0	0		1	120	80	78	23	1	0	1	1	1	0	0	1	1	3	3	1	4	5	6	1	2	1	0	0	0
37	1	HCP	1/4/2018 9:59	0	1	8	2018-01-04	2	1	0	1	0	0	1	0	0	0	0	0	0	0	0		1	140	70	70	19	1	0	1	1	1	0	0	1	1	3	3	1	4	5	6	3	1	0	0	0	0
72	1	HCP	1/4/2018 11:00	0	1	4	2018-01-04	3	0	0	1	1	0	0	0	0	0	0	0	1	0	0		1	170	108	68	19	1	0	1	1	1	0	0	1	0	3	3	1	4	5	6	1	2	0	0	1	0
38	1	HCP	1/7/2018 9:30	0	1	10	2018-01-07	2	1	0	0	1	0	0	1	0	0	0	0	0	0	0		1	115	65	90	24	1	0	1	1	1	0	0	1	1	3	3	1	4	5	6	3	2	1	0	0	0
22	2	HRL	1/6/2018 4:59	1	1	6	2018-01-06	2	1	0	1	0	0	1	0	0	0	0	0	0	0	0		1					0	0	1	1	1	0	0	1	1	3	3	1	4	5	6	1	1	0	0	1	0
23	1	HRL	1/14/2018 1:18	1	1	3.5	2018-01-14	1	1	0	0	0	0	0	1	0	0	0	0	0	0	0		1	112	76	75	18	0	0	1	1	1	0	0	1	1	3	3	1	4	5	6	1	1	0	0	0	0
24	2	HRL	1/19/2018 9:35	1	1	4.5	2018-01-14	2	1	0	1	0	0	0	1	0	0	0	0	0	0	0		1	103	72	69	20	0	0	1	1	1	0	0	1	0	3	3	1	4	5	6	1	2	0	0	0	0
25	1	HRL	1/19/2018 6:30	1	1	100	2018-01-19	2	1	0	0	0	0	1	0	0	0	0	0	0	0	0		1	82	70	60		0	1	1	1	2	0	0	1	1	3	3	1	2	3	5	2	12	0	0	0	0
33	1	HRL	1/19/2018 3:10	1	1		2018-01-19	2	0	0	1	0	0	1	0	0	0	0	0	0	0	0		1	147	95	75	18	0	0	1	1	1	0	0	1	1	3	3	1	4	5	6	2	1	0	0	0	0
29	1	HRL	1/22/2018 8:10	1	1	5	2018-01-22	3	0	0	1	0	0	0	1	0	0	0	0	0	0	0		1	128	77	18	36.7	0	0	1	1	1	0	0	1	1	3	3	1	4	5	6	1	1	0	0	0	0
20	1	HRL	1/22/2018 8:10	1	1	3.5	2018-01-22	2	0	0	1	0	0	0	0	1	0	0	0	0	0	0		1	127	79	85	20	0	0	1	1	1	0	0	1	1	3	3	1	4	5	6	2	1	0	0	0	0
29	1	HRL	1/20/2018 3:59	1	1	1.5	2018-01-19	2	1	0	1	0	0	1	0	0	0	0	0	0	0	0		1	146	81	66	20	0	0	1	1	1	0	0	1	0	3	3	1	4	5	6	1	1	0	0	0	0
22	2	HRL	1/19/2018 3:59	1	1		2018-01-19	2	0	0	1	0	0	1	0	0	0	0	0	0	0	0		1	112	67	81	20	0	0	1	1	1	0	0	1	0	3	3	1	4	5	6	1	1	0	0	0	0
22	2	HRL	1/20/2018 2:00	1	1		2018-01-20	2	0	0	0	0	0	0	0	1	0	0	0	0	0	0		1	112	74	86	18	0	0	1	1	1	0	0	1	1	3	3	1	4	5	6	2	4	0	0	0	0
46	1	HRL	1/20/2018 12:00	1	1		2018-01-20	2	0	0	0	1	0	1	0	0	0	0	0	0	0	0		1	131	79	69	18	0	0	1	1	1	0		1	0	3	3	1	4	5	6	1	3	0	0	0	0
15	1	HRL	1/22/2018 3:00	1	1	2	2018-01-22	2	0	0	0	0	0	0	0	1	0	0	0	0	0	0		1	107	61	104	20	0	0	1	1	1	0	0	1	1	3	3	1	4	5	6	2	3	0	0	0	0
28	2	HRL	1/22/2018 2:31	1	1		2018-01-22	3	0	0	0	0	0	1	0	0	0	0	0	0	0	0		1	113	82	85	20	0	0	1	1	1	0	0	1		3	3	1	4	5	6	2	1	0	0	0	0
3	1	HRL	1/22/2018 4:50	1	1	30	2018-01-20	1	0	0	1	0	0	1	0	0	0	0	0	0	0	0		1			100	20	0	0	1	1	1	0	0	1	0	3	3	1	4	5	6	1	3	0	0	0	0
50	1	HRL	1/22/2018 5:00	1	1		2018-01-22	3	0	0	1	0	0	1	0	0	0	0	0	0	0	0		1	111	78	78	18	0	0	1	1	1	0	0	1	0	3	3	1	4	5	6	1	2	0	0	0	0
8	2	HRL	1/22/2018 5:05	1	1		2018-01-19	1	0	0	1	0	0	0	0	1	0	0	0	0	0	0		1			90	20	0	0	1	1	1	0	0	1	0	3	3	1	4	5	6	2	2	0	0	0	0
55	1	HCP	1/8/2018 11:10	0	1	20	2018-01-08	2	1	0	1	0	0	1	0	0	0	0	0	0	0	0		1	140	80	81	23	1	0	1	1	1	0	0	1	1	3	3	1	4	5	6	1	2	0	0	0	0
28	1	HCP	11/7/2017 8:29	0	1	26	2017-11-07	2	1	0	1	0	0	1	0	0	0	0	0	0	0	0		1	140	80	90	16	1	1	1	1	1	0	0	1	1	3	3	2	4	5	6	3	2	0	0	0	0
32	1	HCP	1/11/2018 12:30	0	1	10	2018-01-11	2	1	0	1	0	0	0	1	0	0	0	0	0	0	0		1	120	80	83	22	1	0	1	1	1	0	0	1	1	3	3	1	4	5	6	1	2	1	1	0	0
32	1	HRL	1/6/2018 12:27	1	1	6	2018-01-06	3	0	0	1	0	0	1	0	0	0	0	0	0	0	0		1				18	0	0	1	1	1	0	0	1	1	3	3	1	4	5	6	2	1	0	0	0	0
34	2	HRL	1/1/2018 11:15	1	1	4	2018-01-01	3	0	0	1	0	0	0	1	0	0	0	0	0	0	0		1	110	100	108		0	0	1	1	1	0	0	1	1	3	3	1	4	5	6	3	1	0	0	0	0
36	1	HRL	1/22/2018 2:00	1	1	3.5	2018-01-22	2	0	0	1	0	0	1	0	0	0	0	0	0	0	0		1	125	82	116		0	0	1	1	1	0	0	1	0	3	3	1	4	5	6	1	2	0	0	0	0
40	2	HRL	1/22/2018 11:00	1	1	3	2018-01-21	3	1	0	1	0	0	0	1	0	0	0	0	0	0	0		1	119	80	86		0	1	1	1	1	0	0	1	0	3	3	1	4	5	6	1	1	0	0	0	0
31	1	HRL	1/22/2018 10:50	1	1	2	2018-01-20	2	1	0	1	0	0	1	0	0	0	0	0	0	0	0		1	135	78	68		0	1	1	1	1	0		1	0	3	3	1	4	5	6	1	3	0	0	0	0
40	2	HRL	1/22/2018 10:50	1	1	8	2018-01-19	1	1	0	0	0	0	1	0	0	0	0	0	0	0	0		1	140	89	76		0	0	1	1	1	0	0	1	0	3	3	1	4	5	6	1	2	0	0	0	0
25	1	HRL	1/22/2018 7:30	1	1		2018-01-22	3	1	0	0	0	0	0	0	1	0	0	0	0	0	0		1	153	86	75		0	0	1	1	1	0	0	1	0	3	3	1	4	5	6	1	1	0	0	0	0
18	2	HRL	1/22/2018 8:19	1	1	2.5	2018-01-21	2	0	0	0	0	0	0	0	1	0	0	0	0	0	0		1	102	56	73		0	0	1	1	1	0	0	1	0	3	3	1	4	5	6	1	3	0	0	0	0
20	2	HRL	1/21/2018 12:49	1	1	4	2018-01-21	3	0	0	1	0	0	0	0	1	0	0	0	0	0	0		1	103	74	95		0	0	1	1	1	0	0	1	0	3	3	1	4	5	6	1	3	0	0	0	0
3.5	1	HRL	1/21/2018 7:09	1	1	6	2018-01-21	1	0	0	1	0	0	0	0	1	0	0	0	0	0	0		1	128	70	62		0	0	1	1	1	0	0	1	0	3	3	1	4	5	6	2	4	0	0	0	0
39	1	HRL	1/21/2018 9:00	1	1	8.5	2018-01-21	1	1	0	0	0	0	1	0	0	0	0	0	0	0	0		1	110	75	96		0	0	1	1	1	0	0	1	0	3	3	1	4	5	6	1	2	0	0	0	0
27	2	HRL	1/21/2018 7:09	1	1		2018-01-21	2	0	0	1	0	0	0	0	0	1	0	0	0	0	0		1	122	73	80		0	0	1	1	1	0	0	1	0	3	3	1	4	5	6	1	8	0	0	0	0
46	1	HRL	1/20/2018 12:00	1	1		2018-01-20	2	0	0	1	0	0	1	0	0	0	0	0	0	0	0		1	131	79	68	20	0	0	1	1	1	0	0	1	0	3	3		4	5	6	1	3	0	0	0	0
30	1	HRL	1/22/2018 4:30	1	1	5.5	2018-01-22	2	0	0	1	0	0	1	0	0	0	0	0	0	0	0		1	120	80	75	18	0	0	1	1	1	0	0	1	1	3	3	1	4	5	6	1	3	0	0	0	0
26	1	HRL	1/21/2018 9:59	1	1		2018-01-31	2	0	0	1	0	0	1	0	0	0	0	0	0	0	0		1					0	0	1	1	1	0	0	1	1	3	3	1	4	5	6	3	1	0	0	0	0
30	1	HRL	1/21/2018 8:00	1	1	4.5	2018-01-21	1	0	0	0	1	0	1	0	0	0	0	0	0	0	0		1			80		0	0	1	1	1	0	0	1	1	3	3	1	4	5	6	1	1	0	0	0	0
34	1	HRL	1/21/2018 9:59	1	1	1.5	2018-01-21	3	0	0	1	0	0	0	1	0	0	0	0	0	0	0		1	128	73			0	1	1	1	1	0	0	1	1	3	3	1	4	5	6	2	4	0	0	0	0
16	1	HRL	1/20/2018 7:47	1	1	1	2018-01-20	2	1	0	0	1	0	0	0	1	0	0	0	0	0	0		1	110	62	88		0	0	1	1	1	0	0	1	1	3	3	1	4	5	6	2	4	0	0	0	0
26	1	HRL	1/20/2018 5:08	1	1	2.5	2018-01-20	2	0	0	0	1	0	1	0	0	0	0	0	0	0	0		1	122	66	80		0	0	1	1	1	0	0	1	0	3	3	1	4	5	6	1	2	0	0	0	0
64	1	HRL	1/1/2018 3:59	1	1	4	2018-01-01	1	1	0	0	0	0	1	0	0	0	0	0	0	0	0		1	130	84	92	20	0	0	1	1	1	0		1	1	3	3	1	4	5	6	3	1	0	0	0	0
42	2	HRL	1/3/2018 3:14	1	1	1	2018-01-03	2	1	0	1	0	0	1	0	0	0	0	0	0	0	0		1	136	94	69		0	0	1	1	1	0	0	1	0	3	3	1	4	5	6	1	1	0	0	0	0
43	2	HRL	1/1/2018 11:00	1	1	8	2018-01-01	2	1	0	1	0	0	1	0	0	0	0	0	0	0	0		1					0	0	1	1	1	0	0	1	1	3	3	1	4	5	6	3	1	0	0	0	0
21	1	HCP	1/11/2018 3:00	0	1	7	2018-01-11	1	1	0	0	0	0	1	0	0	0	0	0	0	0	0		1	110	65	94	27	1	1	1	1	1	0	0	1	1	3	3	1	4	5	6	3	1	1	0	0	0
70	2	HCP	1/12/2018 9:59	0	1	6	2018-01-12	0	1	0	1	0	0	0	0	0	1	0	0	0	0	0		1	160	100	72	22	1	0	1	1	1	0	0	1	1	3	3	1	4	5	6	3	1	0	0	1	0
26	1	HCP	1/15/2018 9:59	0	1	8	2018-01-15	1	1	0	1	0	0	0	0	0	0	0	1	0	0	0		1	145	85	96	23	1	1	1	1	1	0	0	1	1	3	3	1	4	5	6	3	1	1	0	0	0
36	1	HCP	1/18/2018 12:59	0	1	52	2018-01-18	2	0	0	1	1	0	1	0	0	0	0	0	0	0	0		1	120	70	88	19	1	0	1	1	1	0	0	1	0	3	3	1	4	5	6	1	3	0	0	0	0
39	1	HCP	1/19/2018 9:14	0	1	30	2018-01-19	2	1	0	1	0	0	0	1	0	0	0	0	0	0	0		1	140	80	76	20	1	0	1	1	1	0	0	1	1	3	3	1	4	5	6	3	1	0	0	1	0
29	1	HCP	1/22/2018 11:29	0	1	20	2018-01-22	2	1	0	1	0	0	1	0	0	0	0	0	0	0	0		1	115	65	101	25	1	0	1	1	1	0	0	1	1	3	3	1	4	5	6	3	1	1	0	1	0
29	2	HRL	1/25/2018 9:03	1	1	3	2018-01-25	2	0	0	1	0	0	1	0	0	0	0	0	0	0	0		1	114	64	82	22	0	0	1	1	1	0	0	1	0	3	3	1	4	5	6	1	1	0	0	0	0
25	1	HRL	1/26/2018 11:50	1	1	12	2018-01-25	1	0	0	1	0	0	1	0	0	0	0	0	0	0	0		1	115	64	61	18	0	0	1	1	1	0	0	1	0	3	3	1	4	5	6	1	1	0	0	0	0
5	2	HRL	1/26/2018 11:00	1	1	4	2018-01-26	1	1	0	1	0	0	0	0	1	0	0	0	0	0	0		1			70	18	0	0	1	1	1	0	0		0	3	3	1	4	5	6	1	98	0	0	0	0
20	1	HRL	1/26/2018 6:59	1	1	3.5	2018-01-26	2	0	0	1	0	0	0	1	0	0	0	0	0	0	0		1	127	81	74	18	0	0	1	1	1	0	0	1	0	3	3	1	4	5	6	2	1	0	0	0	0
2	1	HRL	1/26/2018 9:30	1	1	8	2018-01-26	0	1	0	1	0	0	0	0	0	0	0	0	0	0	1	child	1			109	20	0	0	1	1	1	0	0	1	0	3	3	1	4	5	6	1	98	0	0	0	0
4	2	HRL	1/28/2018 6:00	1	1	0.5	2018-01-28	1	0	0	1	0	0	0	0	1	0	0	0	0	0	0		1			90	20	0	0	1	1	1	0	0	1	1	3	3	1	4	5	6	2	4	0	0	0	0
29	2	HRL	1/24/2018 8:00	1	1		2018-01-24	3	0	0	1	0	0	0	0	1	0	0	0	0	0	0		1	109	76	91	20	1	0	1	1	1	0	0	1	1	3	3	1	4	5	6	3	2	0	0	0	0
60	2	HRL	1/24/2018 11:00	1	1		2018-01-19	3	1	0	1	0	0	0	0	0	1	0	0	0	0	0		1					1	1	1	1	1	0	0	1	0	3	3	1	4	5	6	2	3	0	0	0	0
16	2	HRL	1/24/2018 5:39	1	1	5	2018-01-24	2	0	0	1	0	0	0	0	1	0	0	0	0	0	0		1	126	75	68	22	0	0	1	1	1	0	0	1	1	3	3	1	4	5	6	2	3	0	0	0	0
17	1	HRL	1/24/2018 9:20	1	1		2018-01-24	2	0	0	1	0	0	0	0	1	0	0	0	0	0	0		1	114	72	64		0	0	1	1	1	0	0	1	1	3	3	1	4	5	6	2	5	0	0	0	0
28	1	HRL	1/24/2018 9:30	1	1	6	2018-01-24	2	0	0	1	0	0	1	0	0	0	0	0	0	0	0		1	139	74	68	18	1	0	1	1	1	0	0	1	1	3	3	1	4	5	6	2	1	0	0	0	0
24	2	HRL	1/24/2018 9:45	1	1		2018-01-24	2	0	0	1	0	0	0	0	1	0	0	0	0	0	0		1					1	0	1	1	1	0	0	1	1	3	3	1	4	5	6	2	1	0	0	0	0
28	1	HRL	1/24/2018 11:50	1	1	2.5	2018-01-24	2	0	0	1	0	0	1	0	0	0	0	0	0	0	0		1	125	76	90	20	0	0	1	1	1	0	0	1	1	3	3	1	4	5	6	2	1	0	0	0	0
28	1	HRL	1/25/2018 12:45	1	1	10	2018-01-24	2	0	0	1	0	0	1	0	0	0	0	0	0	0	0		1	109	78	78	18	0	0	1	1	1	0	0	1	1	3	3	1	4	5	6	2	1	0	0	0	0
18	1	HRL	1/25/2018 3:40	1	1	5	2018-01-25		0	0	1	0	0	0	0	1	0	0	0	0	0	0		1	108	78	82	18	0	0	1	1	1	0	0	1	1	3	3	1	4	5	6	1	1	0	0	0	0
39	2	HRL	1/25/2018 5:05	1	1		2018-01-25	3	0	0	1	0	0	0	1	0	0	0	0	0	0	0		1	153	86	76	18	0	0	1	1	1	0	0	1	1	3	3	1	4	5	6	1	2	0	0	0	0
28	1	HRL	1/28/2018 6:59	1	1	5	2018-01-28	3	0	0	1	0	0	1	0	0	0	0	0	0	0	0		1					0	0	1	1	1	0	0	1	1	3	3	1	4	5	6	1	1	0	0	0	0
27	1	HRL	1/28/2018 3:59	1	1	2.5	2018-01-28	2	0	0	1	0	0	1	0	0	0	0	0	0	0	0		1	120	89	80	20	0	0	1	1	1	0	0	1	1	3	3	1	4	5	6	1	2	0	0	0	0
14	2	HRL	1/29/2018 8:29	1	1	3.5	2018-01-29	2	0	0	1	0	0	0	0	1	0	0	0	0	0	0		1	110	64	88	20	0	0	1	1	1	0	0	1	1	3	3	1	4		6	1	1	0	0	0	0
42	1	HRL	1/29/2018 11:00	1	1	6	2018-01-29	2	1	0	1	0	0	1	0	0	0	0	0	0	0	0		1	127	110	94	20	0	0	1	1	1	0	0	1	1	3	3	1	4	5	6	1	1	0	0	0	0
27	1	HRL	1/30/2018 11:38	1	1	5	2018-01-30	3	1	0	1	0	0	0	1	0	0	0	0	0	0	0		1	87	56	106	18	0	0	1	1	1	0	0	1	1	3	3	1	4	5	6	2	3	0	0	0	0
52	2	HRL	1/30/2018 7:30	1	1		2018-01-30	99	1	0	1	0	0	1	0	0	0	0	0	0	0	0		1	150	90	84	18	0	0	1	1	1	0	0	1	1	3	3	1	4	5	6	2	3	0	0	0	0
24	1	HRL	1/30/2018 5:26	1	1	3	2018-01-30	2	0	0	1	0	0	1	0	0	0	0	0	0	0	0		1	128	85	59	20	0	0	1	1	1	0	0	1	1	3	3	1	4	5	6	3	2	0	0	0	0
27	1	HRL	1/30/2018 9:14	1	1		2018-01-30	2	0	0	1	0	0	1	0	0	0	0	0	0	0	0		1					0	0	1	1	1	0	0	1	1	3	3	1	4	5	6	2	1	0	0	0	0
21	1	HRL	1/28/2018 6:59	1	1	6	2018-01-28	2	0	0	1	0	0	0	0	1	0	0	0	0	0	0		1	135	88	92	20	0	0	1	1	1	0	0	1	1	3	3	1	4	5	6	1	1	0	0	0	0
28	1	HRL	1/28/2018 6:59	1	1	5	2018-01-28	3	1	0	0	0	0	1	0	0	0	0	0	0	0	0		1					0	0	1	1	1	0	0	1	1	3	3	1	4	5	6	1	1	0	0	0	0
41	2	HRL	1/31/2018 9:08	1	1	7	2018-01-31	3	0	0	1	0	0	0	1	0	0	0	0	0	0	0		1	113	82	89	18	0	0	1	1	1	0	0	1	0	3	3	1	4	5	6	1	3	0	0	0	0
70	1	HRL	1/24/2018 9:10	1	1	7	2018-01-23	1	1	0	0	0	0	1	0	0	0	0	0	0	0	0		1	136	75	72		0	1	1	1	1	0	0	1	0	3	3	1	4	5	6	1	3	0	0	0	0
40	1	HRL	1/24/2018 11:10	1	1	8	2018-01-20	1	1	0	0	0	0	1	0	0	0	0	0	0	0	0		1	120	74	64		0	1	1	1	1	0	0	1	0	3	3	1	4	5	6	1	1	0	0	0	0
16	2	HRL	1/25/2018 10:54	1	1	5	2018-01-25	2	1	0	1	0	0	0	0	1	0	0	0	0	0	0		1	114	69	87		1	0	1	1	1	0	0	1	1	3	3	1	4		6	2	5	0	0	0	0
30	2	HRL	1/25/2018 10:40	1	1	6	2018-01-24	3	0	0	1	0	0	0	0	0	0	1	0	0	0	0		1	131	78	88		0	0	1	1	1	0	0	1	0	3	3	1	4	5	6	1	3	0	0	0	0
3	1	HRL	1/26/2018 2:03	1	1	1	2018-01-26	0	1	0	0	0	0	0	0	0	0	0	0	0	0	1	child	1					0	0	1	1	1	0	0	1	1	3	3	1	4	5	6	1	3	0	0	0	0
10	2	HRL	1/25/2018 9:11	1	1	8	2018-01-25	1	0	0	1	0	0	0	0	1	0	0	0	0	0	0		1					0	0	1	1	1	0	0	1	1	3	3	1	4	5	6	1	2	0	0	0	0
12	1	HRL	1/26/2018 11:13	1	1	0.5	2018-01-25	2	0	1	1	0	0	0	0	1	0	0	0	0	0	0		1					0	0	1	1	1	0	0	1	0	3	3	1	4	5	6	1	3	0	0	0	0
13	2	HRL	1/28/2018 12:00	1	1	3	2018-01-28	2	1	0	1	0	0	0	0	1	0	0	0	0	0	0		1	116	86	117		0	0	1	1	1	0	0	1	1	3	3	1	4	5	6	1	5	0	0	0	0
28		HRL	1/28/2018 11:29	1	1	400	2018-01-20	2	0	0	1	0	0	1	0	0	0	0	0	0	0	0		1	132	81	72		0	0	1	1	1	0	0	1	1	3	3	1	4	5	6	2	1	0	0	0	0
17	2	HRL	1/29/2018 10:50	1	1	3	2018-01-29	2	0	0	1	0	0	0	0	1	0	0	0	0	0	0		1	94	54	73		0	1	1	1	1	0	0	1	0	3	3	1	4	5	6	1	3	0	0	0	0
8	2	HRL	1/30/2018 7:05	1	1	5	2018-01-30	1	0	1	0	1	0	0	0	1	0	0	0	0	0	0		1			105		1	1	1	1	1	0	0	1	1	3	3	1	4	5	6	2	4	0	0	0	0
23	1	HRL	1/30/2018 7:50	1	1	8	2018-01-30	2	1	0	1	1	0	0	1	0	0	0	0	0	0	0		1	121	75	82	18	1	0	1	1	1	0	0	1	1	3	3	1	4	5	6	2	4	0	0	0	0
16	1	HRL	1/31/2018 12:00	1	1	2.5	2018-01-31	2	0	1	0	0	0	0	0	1	0	0	0	0	0	0		1	117	61	91	19	0	0	1	1	1	0	0	1	1	3	3	1	4	5	6	1	3	0	1	0	0
67	2	HRL	1/31/2018 2:18	1	1	1	2018-01-31	0	1	0	0	0	0	1	0	0	0	0	0	0	0	0		1	130	91	96	20	0	0	1	1	1	0	0	1	1	3	3	1	4	5	6	1	1	0	0	0	0
5	2	HRL	1/31/2018 9:20	1	1	1	2018-01-31	1	1	0	1	0	0	0	0	1	0	0	0	0	0	0		1			67	16	0	0	1	1	1	0	0	1	0	3	3	1	4	5	6	1	3	0	0	0	0
24	2	HRL	1/25/2018 8:00	1	1	10	2018-01-25	2	1	0	1	0	0	0	0	0	1	0	0	0	0	0		1					0	0	1	1	1	0	0	1	0	3	3	1	4	5	6	1	1	0	0	1	0
22	1	HRL	1/25/2018 9:03	1	1	4	2018-01-25	3	1	1	1	0	0	0	0	0	0	1	0	0	0	0		1	159	93	106	24	0	0	1	1	1	0	0	1	1	3	3	1	4	5	6	2	1	0	0	0	0
2	2	HRL	1/15/2018 12:59	1	1	2	2018-01-15	1	0	0	1	0	0	0	0	1	0	0	0	0	0	0		1				20	0	0	1	1	1	0	0	1	1	3	3	1		5	6	1	1	0	0	0	0
23	2	HRL	1/22/2018 8:10	1	1	3	2018-01-22	3	1	0	1	0	0	0	0	1	0	0	0	0	0	0		1	152	83	82	20	0	0	1	1	1	0	0	1	0	3	3	1	4	5	6	1	1	0	0	0	0
21	1	HRL	1/20/2018 9:49	1			2018-01-20	2	0	0	1	0	0	1	0	0	0	0	0	0	0	0		1					0	0	1	1	1	0	0	1	1	3	3	1	4	5	6	2	1	0	0	0	0
24	1	HRL	1/22/2018 12:00	1	1	3	2018-01-21	2	0	0	1	0	0	1	1	0	0	0	0	0	0	0		1	107	61	104	20	0	0	1	1	1	0	0	1	1	3	3	1	4	5	6	2	12	0	0	0	0
24	1	HRL	1/26/2018 11:29	1	1	7	2018-01-26	0	1	0	1	0	0	1	0	0	0	0	0	0	0	0		1	143	85	68	20	0	0	1	1	1	0	0	1	1	3	3	1	4	5	6	2	1	0	0	0	0
13	2	HRL	1/15/2018 9:23	1	1	3	2018-01-15	2	1	0	1	0	0	0	0	1	0	0	0	0	0	0		1	111	99	113	16	0	0	1	1	1	0	0	1	1	3	3	1	4	5	6	1	1	0	0	0	0
45	1	HRL	1/17/2018 4:34	1	1	4	2018-01-17	2	1	0	1	0	0	1	0	0	0	0	0	0	0	0		1	161	90	102		0	0	1	1	1	0	0	1	1	3	3	1	4	5	6	1	1	0	0	1	0
25	1	HRL	1/17/2018 8:51	1	1	30	2018-01-14	3	1	0	1	0	0	0	0	1	0	0	0	0	0	0		1	120	71	51		0	1	1	1	1	0	0	1	1	3	3	1	4	5	6	1	2	0	0	0	0
24	1	HRL	1/30/2018 5:26	1	1	3	2018-01-30	2	0	0	1	0	0	1	0	0	0	0	0	0	0	0		1	128	85	59	20	0	0	1	1	1	0	0	1	1	3	3	1	4	5	6	3	2	0	0	0	0
24	1	HRL	1/25/2018 9:59	1	1	6.5	2018-01-25	2	1	0	1	0	0	0	0	0	0	1	0	0	0	0		1	126	77	70	20	0	1	1	1	1	0	0	1	1	3	3	1	4	5	6	2	1	0	0	0	0
5	1	HRL	1/31/2018 6:03	1	1	2.5	2018-01-31	1	0	0	1	0	0	0	0	1	0	0	0	0	0	0		1					0	0	1	1	1	0	0	1	1	3	3	1	4	5	6	1	3	0	0	0	0
24	1	HRL	1/31/2018 6:30	1	1	1.5	2018-01-31	1	0	0	1	0	0	1	0	0	0	0	0	0	0	0		1	123	77	74		0	0	1	1	1	0	0	1	1	3	3	1	4	5	6	1	5	0	0	0	0
5	1	HRL	1/31/2018 8:00	1	1	3	2018-01-31	1	1	0	0	0	0	0	0	1	0	0	0	0	0	0		1			110	17	0	1	1	1	1	0	0	1	1	3	3	1	4	5	6	2	4	0	0	0	0
2	1	HRL	1/31/2018 2:29	1	1	6	2018-01-31	0	1	0	0	0	0	0	0	0	0	0	0	0	0	1	child	1					0	0	1	1	1	0	0	1	1	3	3	1	4	5	6	1	1	0	0	0	0
27	1	HRL	1/30/2018 3:00	1	1	7	2018-01-30	3	1	0	1	0	0	0	0	0	0	1	0	0	0	0		1	161	90	126	20	0	0	1	1	1	0	0	1	1	3	3	1	4	5	6	2	1	0	0	0	0
34	1	HRL	1/30/2018 3:59	1	1	5	2018-01-30	2	0	0	1	0	0	1	0	0	0	0	0	0	0	0		1	139	96	79	20	0	0	1	1	1	0	0		0	3	3	1	4	5	6	4	11	0	0	0	0
23	1	HRL	1/30/2018 3:59	1	1	5	2018-01-30	2	1	0	1	0	0	0	1	0	0	0	0	0	0	0		1	131	84	20		0	0	1	1	1	0	0	1	0	3	3	1	4	5	6	4	11	0	0	0	0
27	2	HRL	2/1/2018 5:00	1	1	6.5	2018-02-01	2	0	0	1	0	0	1	0	0	0	0	0	0	0	0		1	99	60	84	20	0	0	1	1	1	0	0	1	1	3	3	1	4	5	6	2	5	0	0	0	0
50	1	HRL	2/1/2018 6:11	1	1	1.5	2018-02-01	1	1	0	1	1	0	1	0	0	0	0	0	0	0	0		1	146	90	78	18	0	0	1	1	1	0	0	1	1	3	3	1	4	5	6	2	3	0	0	0	0
12	1	HRL	2/1/2018 6:59	1	1	3	2018-02-01	2	1	0	1	0	0	0	0	1	0	0	0	0	0	0		1				22	0	0	1	1	1	0	0	1	1	3	3	1	4	5	6	1	2	0	0	0	0
28	2	HRL	2/1/2018 9:00	1	1	5	2018-02-01	2	0	0	1	0	0	1	0	0	0	0	0	0	0	0		1	132	88	87	20	0	0	1	1	1	0	0	1	1	3	3	1	4	5	6	2	1	0	0	0	0
22	1	HRL	2/2/2018 11:00	1	1	5	2018-02-02	1	1	0	1	0	0	1	0	0	0	0	0	0	0	0		1	130	88	85	20	0	0	1	1	1	0	0	1	1	3	3	1	4	5	6	2	1	0	0	0	0
19	2	HRL	2/2/2018 12:45	1	1	3.5	2018-02-02	2	1	0	1	0	0	0	0	1	0	0	0	0	0	0		1	126	79	94	18	0	0	1	1	1	0	0	1	1	3	3	1	4	5	6	1	3	0	0	0	0
									0	0	0	0	0	0	0	0	0	0	0	0	0	0																								0	0	0	0
26	2	HRL	2/2/2018 3:45	1	1		2018-02-02	3	1	0	1	0	0	0	1	0	0	0	0	0	0	0		1	125	87	80	18	0	0	1	1	1	0	0	1	0	3	3	1	4	5	6	1	1	0	0	1	0
27	1	HRL	2/2/2018 3:45	1	1		2018-02-02	2	0	0	1	0	0	1	0	0	0	0	0	0	0	0		1	113	85	80	20	0	0	1	1	1	0	0	1	0	3	3	1	4	5	6	1	1	0	0	0	1
25	1	HRL	2/2/2018 3:45	1	1		2018-02-02	2	0	0	1	0	0	1	0	0	0	0	0	0	0	0		1	109	69	70	20	0	0	1	1	1	0	0	1	1	3	3	1	4	5	6	1	1	0	0	0	0
27	1	HRL	2/2/2018 3:45	1	1	3.5	2018-02-02	2	0	0	1	0	0	0	0	1	0	0	0	0	0	0		1	123	69	80	20	0	0	1	1	1	0	0	1	0	3	3	1	4	5	6	1	1	0	0	1	0
32	2	HRL	2/2/2018 9:10	1	1		2018-02-02		1	0	1	0	0	1	0	0	0	0	0	0	0	0		1	124	80	90	20	0	0	1	1	1	0	0	1	0	3	3	1	4	5	6	1	2	0	0	0	0
48	1	HRL	2/2/2018 9:30	1	99		2018-02-02	99	0	0	1	0	0	0	0	0	0	0	0	0	1	0		1					0	0	1	1	1	0	0	1	1	3	3	1	4	5	6	2	1	0	0	0	0
32	1	HRL	2/3/2018 5:00	1	99		2018-02-02	99	1	0	1	0	0	0	0	0	0	0	0	0	1	0		1	120	78	70	20	0	0	1	1	1	0	0	1	1	3	3	1	4	5	6	2	1	0	0	0	0
29	2	HRL	2/3/2018 6:14	1	1	6	2018-02-02	2	1	0	1	0	0	0	0	0	1	0	0	0	0	0		1	125	112	80	20	0	0	1	1	1	0	0	1	0	3	3	1	4	5	6	1	2	0	0	0	0
66	1	HRL	2/3/2018 6:30	1	1		2018-02-03	3	1	0	1	0	0	0	1	0	0	0	0	0	0	0		1	156	92	94	17	0	0	1	1	1	0	0	1	1	3	3	1	4	5	6	2	5	0	0	0	0
20	1	HRL	2/3/2018 5:29	1	1		2018-02-03	1	1	0	1	0	0	1	0	0	0	0	0	0	0	0		1	123	66	66	18	0	0	1	1	1	0	0	1	1	3	3	1	4	5	6	2	1	0	0	0	0
18	1	HRL	2/2/2018 11:29	1	1		2018-02-02	2	0	0	1	0	0	0	0	1	0	0	0	0	0	0		1	131	63	78	20	0	0	1	1	1	0	0	1	0	3	3	1	4	5	6	2	4	0	0	0	0
23		HRL	2/2/2018 3:59	1	1	3	2018-02-02	3	0	0	1	0	0	1	0	0	0	0	0	0	0	0		1	134	79	75	18	0	0	1	1	1	0	0	1	1	3	3	1	4	5	6	2	1	0	0	0	0
25	1	HRL	2/2/2018 3:59	1	1		2018-02-02	2	0	0	1	0	0	1	0	0	0	0	0	0	0	0		1	130	80	105	20	0	0	1	1	1	0	0	1	0	3	3	1	4	5	6	2	1	0	0	0	0
54	1	HRL	2/2/2018 5:29	1	0	3	2018-02-02	99	1	0	1	0	0	0	0	0	0	1	0	0	0	0		1	146	97	95	18	0	0	1	1	1	0	0	1	1	3	3	1	4	5	6	2	4	0	0	0	0
42	1	HRL	2/3/2018 4:50	1	1		2018-02-02	98	0	0	1	0	0	1	0	0	0	0	0	0	0	0		1	128	99	101	18	0	0	1	1	1	0	0	1	0	3	3	1	4	5	6	1	1	0	0	0	0
25	2	HRL	2/3/2018 4:30	1	1		2018-02-02	3	1	0	1	0	0	0	0	1	0	0	0	0	0	0		1	126	88	74	20	0	0	1	1	1	0	0	1	0	3	3	1	4	5	6	1	1	0	0	0	0
42	1	HRL	1/30/2018 3:00	1	1	7	2018-01-30	2	1	0	0	1	0	1	0	0	0	0	0	0	0	0		1	129	84	122	20	0	0	1	1	1	0	0	1	1	3	3	1	4	5	6	2	1	0	0	0	0
8	1	HRL	2/1/2018 9:00	1	1	4	2018-02-01	1	1	0	0	1	0	0	0	1	0	0	0	0	0	0		1					0	0	1	1	1	0	0		1	3	3	1	4	5	6	1	98	0	1	0	1
58	1	HRL	2/5/2018 12:00	1	1	4	2018-02-05	1	1	0	1	0	0	1	0	0	0	0	0	0	0	0		1	102	62	90		0	0	1	1	1	0	0	1	0	3	3	1	4	5	6	1	2	0	0	0	0
46	2	HRL	2/5/2018 1:47	1	1	4.5	2018-02-04	3	1	0	1	0	0	0	1	0	0	0	0	0	0	0		1	163	96	74		0	0	1	1	1	0	0	1	0	3	3	1	4	5	6	1	1	0	0	0	0
8	1	HRL	2/5/2018 5:19	1	1	3	2018-02-03	1	1	0	0	1	0	0	0	1	0	0	0	0	0	0		1					0	1	1	1	1	0	0	1	0	3	3	1	4	5	6	1	5	0	0	0	0
33	1	HRL	2/5/2018 6:59	1	1	6	2018-02-04	3	0	0	1	0	0	0	1	0	0	0	0	0	0	0		1	129	71	86		0	1	1	1	1	0	0	1	0	3	3	1	4	5	6	1	3	0	0	0	0
18	1	HRL	2/5/2018 8:16	1	1	1.5	2018-02-05	1	1	0	0	0	0	1	0	0	0	0	0	0	0	0		1	121	74	86		0	0	1	1	1	0	0	1	0	3	3	1	4	5	6	1	2	0	0	0	0
54	1	HRL	2/5/2018 3:00	1	1	100	2018-02-04	0	1	0	0	1	0	1	0	0	0	0	0	0	0	0		1	88	52	136	32	0	1	0	2	2	0	1	1	0	3	3	1	3	3	5	1	1	0	0	0	0
26	1	HRL	2/6/2018 11:44	1	1	5	2018-02-06	3	0	0	1	0	0	0	1	0	0	0	0	0	0	0		1	140	80	62		0	1	1	1	1	0	0	1	0	3	3	1	4	5	6	1	3	0	0	0	0
73	2	HRL	2/6/2018 11:51	1	1	6.5	2018-02-01	0	1	0	1	0	0	0	0	0	1	0	0	0	0	0		1	127	72	79		0	1	1	1	1	0	0	1	0	3	3	1	4	5	6	1	3	0	0	0	0
19	1	HRL	2/5/2018 11:29	1	1	1.5	2018-01-21	2	1	0	1	0	0	0	0	1	0	0	0	0	0	0		1	133	80	80	18	0	1	1	1	1	0	0	1	0	3	3	1	4	5	6	1	3	0	0	0	0
47	1	HRL	2/5/2018 12:00	1	1	4.5	2018-02-05	98	0	0	1	0	0	0	1	0	0	0	0	0	0	0		1	122	77	80	18	0	0	1	1	1	0	0	1	0	3	3	1	4	5	6	1	1	0	0	0	0
58	1	HRL	2/6/2018 6:59	1	1	6	2018-02-06	1	1	0	1	0	0	0	1	0	0	0	0	0	0	0		1	126	81	82	18	0	0	1	1	1	0	0	1	1	3	3	1	4	5	6	2	1	0	0	0	0
24	1	HRL	2/8/2018 10:30	1	1		2018-02-08	2	0	0	1	0	0	0	0	1	0	0	0	0	0	0		1	113	74	92	18	0	0	1	1	1	0	0	1	0	3	3	1	4	5	6	1	1	0	0	0	0
46	2	HRL	2/9/2018 9:59	1	1	60	2018-01-14	0	1	0	0	0	0	1	0	0	0	0	0	0	0	0		1	138	91	86	20	0	0	1	1		0	0	1	0	3	3	1	4	5	6	1	3	0	0	0	0
35	1	HRL	2/9/2018 12:00	1	1	4	2018-02-09	2	0	0	1	0	0	1	0	0	0	0	0	0	0	0		1	126	86	81	20	0	0	1	1	1	0	0	1	1	3	3	1	4	5	6	2	1	0	0	0	0
9	1	HRL	2/9/2018 3:30	1	1	5	2018-02-09	1	0	0	1	0	0	0	0	1	0	0	0	0	0	0		1			90	20	0	0	1	1	1	0	0	1	0	3	3	1	1	5	6	4	8	0	0	0	0
60	2	HRL	2/9/2018 12:59	1	1	1.5	2018-02-09	2	1	0	1	0	0	0	0	0	1	0	0	0	0	0		1	120	80	90	20	0	0	1	1	1	0	0	1	0	3	3	1	4	5	6	1	1	0	0	0	0
6	2	HRL	2/3/2018 8:00	1	1		2018-02-03	1	0	0	1	0	0	0	0	1	0	0	0	0	0	0		1					0	0	1	1	1	0	0	1	1	3	3	1	4	5	6	2	1	0	0	0	0
2	1	HRL	2/3/2018 6:14	1	1	2.5	2018-02-03	0	0	0	1	0	0	0	0	0	0	0	0	0	0	1	child	1			80	18	0	0	1	1	1	0	0	1	1	3	3	1	4	5	6	1	1	0	0	0	0
65	1	HRL	2/8/2018 7:30	1	1	7	2018-02-08	99	1	0	1	0	0	1	0	0	0	0	0	0	0	0		1	136	89	90	20	0	0	1	1	1	0	0	1	1	3	3	1	4	5		1	1	0	0	0	0
30	1	HRL	1/17/2018 9:59	1	1	90	2018-01-17	1	1	0	0	0	0	1	0	0	0	0	0	0	0	0		1					0	1	1	1	1	0	0	1	0	3	3	1	4	5	6	1	3	0	0	0	0
31	1	HRL	1/17/2018 6:19	1	1	35	2018-01-13	1	1	0	0	0	0	1	0	0	0	0	0	0	0	0		1					0	1	1	1	1	0	0	1	0	3	3	1	4	5	6	1	1	0	0	0	0
32	1	HRL	1/27/2018 12:27	1		5	2018-01-27	3	0	1	1	0	0	1	0	0	0	0	0	0	0	0		1					0	0	1	1	1	0	0	1	1	3	3	1	4	5	6	3	1	0	0	0	0
3	1	HRL	1/26/2018 4:50	1	1	1	2018-02-26	0	1	0	0	0	0	0	0	0	0	0	0	0	0	1	child	1					0	0	1	1	1	0	0	1	0	3	3	1	4	5	6	1	98	0	1	1	1
49	1	HRL	1/23/2018 6:00	1	1	6	2018-01-23	2	1	0	1	1	0	1	0	0	0	0	0	0	0	0		1					0	0	1	1	1	0	0	1	1	3	3		4	5	6	2	2	0	0	0	0
14	2	HRL	1/29/2018 3:43	1	1	1.5	2018-01-29	2	0	0	0	1	0	0	0	1	0	0	0	0	0	0		1					0	0	1	1	1	0	0	1	1	3	3	1	4	5	6	3	1	0	0	0	0
37	1	HRL	1/22/2018 1:25	1	1	19.5	2018-01-22	2	1	0	0	0	0	1	0	0	0	0	0	0	0	0		1					0	0	1	1	1	0	0	1	1	3	3	1	4	5	6	2	1	1	0	0	0
51	1	HRL	1/13/2018 6:08	1	1	6	2018-01-13	2	1	0	1	0	0	1	0	0	0	0	0	0	0	0		1	111	86	74	20	0	0	1	1	1	0	0	1	1	3	3	1	4	5	6	1	1	0	0	0	0
22	1	HRL	1/11/2018 12:49	1	1	3.5	2018-01-11	2	0	0	0	1	0	0	1	0	0	0	0	0	0	0		1	112	84	64	19	1		1	1	1	0	0	1	1	3	3	1	4	5	6	2	4	0	0	0	0
28	1	HRL	1/11/2018 4:07	1	1	5	2018-01-11	2	0	0	1	0	0	0	1	0	0	0	0	0	0	0		1	134	84	77	18	0	0	1	1	1	0	0	1	1	3	3	1	4	5	6	1	1	0	0	0	0
33	1	HRL	1/10/2018 2:06	1	1	40	2018-01-10	3	0	0	1	0	0	1	1	0	0	0	0	0	0	0		1	138	47	84	19	0	0	1	1	1	0	0	1	0	3	3	1	4	5	6	1	1	0	0	0	0
2	1	HRL	2/3/2018 6:14	1	1	2.5	2018-02-03	0	0	0	1	0	0	0	0	0	0	0	0	0	0	1	child	1			80	18	0	0	1	1	1	0	0	1	1	3	3	1	4	5	6	1	1	0	0	0	0
6	2	HRL	2/3/2018 8:00	1	1	0.5	2018-02-03	1	0	0	1	0	0	0	0	1	0	0	0	0	0	0		1					0	0	1	1	1	0	0	1	1	3	3	1	4	5	6	1	1	0	0	0	0
65	1	HCP	2/8/2018 7:30	1	1	7	2018-02-08	99	1	0	1	0	0	1	0	0	0	0	0	0	0	0		1	136	89	90	20	0	0	1	1	1	0	0	1	1	3	3	1	4	5	6	1	1	0	0	0	0
9	2	HRL	1/20/2018 12:00	1	1		2018-01-20	1	1	1	1	0	0	0	0	1	0	0	0	0	0	0		1	131	79	68	18	0	0	1	1	1	0	0	1	0	3	3	1	4	5	6	1	3	0	0	0	0
35	2	HRL	1/20/2018 9:30	1	1	10	2018-01-20	2	0	0	1	0	0	0	0	0	1	0	0	0	0	0		1					0	0	1	1	1	0	0	1	1	3	3	1	4	5	6	3	1	0	0	0	0
28	1	HRL	2/9/2018 7:15	1	1	4.5	2018-02-09	3	0	0	1	0	0	0	1	0	0	0	0	0	0	0		1	157	91	100	18	0	0	1	1	1	0	0	1	0	3	3	1	4	5	6	2	2	0	0	0	0
19	1	HRL	2/9/2018 7:40	1	1	3	2018-02-09	2	1	0	1	0	0	0	0	1	0	0	0	0	0	0		1	141	89	90	20	0	0	1	1	1	0	0	1	1	3	3	1	4	5	6	2	1	0	0	0	0
7	1	HRL	2/10/2018 5:19	1	1		2018-02-10	1	0	0	1	0	0	0	0	1	0	0	0	0	0	0		1	130	80	128	22	0	0	1	1	1	0	0	1	0	3	3	1	4	5	6	1	1	0	0	0	0
21	2	HRL	2/10/2018 7:50	1	1	6.5	2018-02-10	2	0	0	1	0	0	0	0	1	0	0	0	0	0	0		1	122	83	97	18	0	0	1	1	1	0	0	1	1	3	3	1	4	5	6	2	1	0	0	0	0
4	2	HRL	2/10/2018 9:00	1	1		2018-02-10	1	0	0	1	0	0	0	0	1	0	0	0	0	0	0		1	120	80	124	37.5	0	0	1	1	1	0	0	1	1	3	3	1	4	5	6	1	3	0	0	0	0
43	2	HRL	2/10/2018 12:45	1	1		2018-02-10	2	0	0	1	0	0	0	0	0	1	0	0	0	0	0		1	120	91	108	20	0	0																0	0	0	0
43	2	HRL	2/10/2018 12:45	1	1		2018-02-10	2	0	0	1	0	0	0	0	0	1	0	0	0	0	0		1	120	91	108	20	0	0	1	1	1	0	0	1	0	3	3	1	4	5	6	1	1	0	0	0	0
10	2	HRL	2/10/2018 6:59	1	1	4	2018-02-10	1	0	1	1	0	0	0	0	1	0	0	0	0	0	0		1	116	80	110	21	0	0	1	1	1	0	0	1	0	3	3	1	4	5	6	1	1	0	0	0	0
27	1	HRL	2/10/2018 11:19	1	1	1.5	2018-02-10	2	0	0	1	0	0	0	0	1	0	0	0	0	0	0		1	142	82	83	20	0	0	1	1	1	0	0	1	1	3	3	1	4	5	6	2	2	0	0	0	0
19	2	HRL	2/14/2018 5:00	1	1		2018-02-14	2	1	0	1	0	0	0	0	1	0	0	0	0	0	0		1	122	78	87	20	0	0	1	1	1	0	0	1	0	3	3	1	4	5	6	1	1	0	0	1	0
15	2	HRL	2/14/2018 3:00	1	1		2018-02-14	2	1	0	1	0	0	0	0	1	0	0	0	0	0	0		1	153	93	125	20	0	0	1	1	1	0	0	1	1	3	3	1	4	5	6	1	3	1	0	0	0
13	2	HCP	2/2/2018 9:59	0	1	6	2018-02-02	2	1	0	1	0	0	0	0	1	0	0	0	0	0	0		0	110	65	102	26	1	0	1	1	1	0	0	1	0	3	3	1	4	5	6	1	3	0	0	1	0
20	1	HCP	2/4/2018 1:30	1	1	11	2018-02-04	3	0	0	1	1	0	0	0	0	0	0	0	0	0	1	etudiant	1	120	75	110	25	1	0	1	1	1	0	0	1	1	3	3	1	4	5	6	3	1	0	0	0	0
26	1	HCP	2/4/2018 1:30	1	1	11	2018-02-04	3	0	0	1	1	0	0	0	0	0	0	0	0	0	1	etudiant	1	130	80	92	23	1	0	1	1	1	0	0	1	1	3	3	1	4	5	6	3	1	0	0	0	0
26	1	HCP	2/4/2018 1:30	1	1	11	2018-02-04	3	0	0	1	0	0	0	0	0	0	0	0	0	0	1	etudiant	1	110	70	85	23	1	0	1	1	1	0	0	1	1	3	3	1	4	5	6	3	1	0	0	1	0
34	1	HRL	2/14/2018 3:00	1	1	10	2018-02-14	99	1	0	1	0	0	1	0	0	0	0	0	0	0	0		1	122	80	89	22	0	0																0	0	0	0
35	1	HCP	2/4/2018 1:30	1	1	11	2018-02-04	2	1	0	1	0	0	0	1	0	0	0	0	0	0	0		1	140	80	79	24	1	0	1	1	1	0	0	1	1	3	3	1	4	5	6	3	1	1	0	0	0
34	1	HRL	2/14/2018 3:00	1	1	10	2018-02-14	98	1	0	1	0	0	1	0	0	0	0	0	0	0	0		1	122	80	89	22	0	0	1	1	1	0	0	1	0	3	3	1	4	5	6	1	1	0	0	1	0
34	1	HRL	2/14/2018 4:28	1	1		2018-02-14	2	0	0	1	0	0	0	1	0	0	0	0	0	0	0		1	158	100	90	20	0	0	1	1	1	0	0	1	1	3	3	1	4	5	6	1	2	0	0	0	0
33	1	HRL	2/14/2018 3:30	1	1	6	2018-02-14	1	0	0	1	0	0	0	1	0	0	0	0	0	0	0		1	134	91	114	22	0	0	1	1	1	0	0	1	0	3	3	1	4	5	6	1	1	0	0	1	0
33	1	HRL	2/10/2018 11:35	1	1	6.5	2018-02-10	3	1	0	1	0	0	1	0	0	0	0	0	0	0	0		1	134	84	77	18	0	0	1	1	1	0	0	1	1	3	3	1	4	5	6	1	3	0	0	0	0
27	1	HRL	2/11/2018 1:34	1	1	4.5	2018-02-10	98	1	0	1	0	0	1	0	0	0	0	0	0	0	0		1	120	88	70	20	0	0	1	1	1	0	0	1	0	3	3	1	4	5	6	1	1	0	0	0	0
50	1	HRL	2/12/2018 1:31	1	0	10	2018-02-12	2	1	0	1	0	0	0	0	0	0	0	0	1	0	0		1	128	79	66	18	1	0	1	1	1	0	0	1	1	3	3	1	4	5	6	2	4	0	0	0	0
29	1	HRL	2/12/2018 5:31	1	1		2018-02-12	2	1	0	1	0	0	1	0	0	0	0	0	0	0	0		1	119	76	85	18	0	0	1	1	1	0	0	1	1	3	3	1	4	5	6	1	1	0	0	0	0
14	1	HRL	2/12/2018 8:00	1	1	1	2018-02-12	2	1	0	1	0	0	0	0	1	0	0	0	0	0	0		1	122	78	77	22	1	0	1	1	1	0	0	1	1	3	3	1	4	5	6	2	2	0	0	0	0
26	1	HRL	2/12/2018 9:30	1	1		2018-02-12	2	1	0	1	0	0	0	0	0	0	1	0	0	0	0		1	129	87	83	18	0	0	1	1	1	0	0	1	0	3	3	1	4	5	6	1	2	0	0	0	0
23	1	HRL	2/12/2018 9:00	1	1		2018-02-12	2	1	0	1	0	0	0	0	1	0	0	0	0	0	0		1	120	70	69	20	0	0	1	1	1	0	0	1	0	3	3	1	4	5	6	1	2	0	0	0	0
20	2	HRL	2/13/2018 11:45	1	1	3.5	2018-02-10	2	1	0	1	0	0	0	0	1	0	0	0	0	0	0		1					0	1	1	1	1	0	0	1	0	3	3	1	4	5	6	2	1	0	0	0	0
19	2	HRL	2/14/2018 9:00	1	1	15	2018-02-14	2	0	0	0	0	0	0	0	1	0	0	0	0	0	0		1	120	80	80	20	0	0	1	1	1	0	0	1	0	3	3	1	4	5	6	1	3	0	0	0	0
22	1	HCP	2/4/2018 1:30	1	1	11	2018-02-04	3	1	0	1	0	0	0	0	0	0	0	0	0	0	1	etudiant	1	115	75	106	26	1	0	1	1	1	0	0	1	1	3	3	1	4	5	6	3	1	1	1	1	0
49	1	HCP	2/5/2018 9:00	0	1	8	2018-02-04	2	1	0	1	0	0	1	0	0	0	0	0	0	0	0		1	130	65	77	19	1	1	1	1	1	0	0	1	1	3	3	1	4	5	6	1	2	0	0	1	0
24	1	HCP	2/6/2018 10:09	0	1	23	2018-02-05	2	1	0	1	0	0	1	0	0	0	0	0	0	0	0		1	120	70	99	21	1	1	1	1	1	0	0	1	1	3	3	1	4	5	6	3	1	0	0	0	0
55	1	HCP	2/7/2018 11:00	0	1	22	2018-02-07	2	1	0	1	0	0	1	0	0	0	0	0	0	0	0		1	160	90	84	20	1	0	1	1	1	0	0	1	1	3	3	1	4	5	6	3	2	1	0	0	0
54	1	HCP	2/3/2018 2:00	0	1	26	2018-02-03	2	0	0	1	0	0	0	1	0	0	0	0	0	0	0		1	150	85	90	24	1	0	1	1	1	0	0	1	1	3	3	1	4	5	5	3	2	0	0	1	0
22	2	HRL	2/15/2018 10:24	1		5.5	2018-02-15	2	0	0	0	1	0	1	0	0	0	0	0	0	0	0		1	111	69	74		0	0	1	1	1	0	0	1	0	3	3	1	4	5	6	4	9	0	0	0	0
29	2	HRL	2/10/2018 9:36	1	1	3	2018-02-10	2	0	0	1	0	0	1	0	0	0	0	0	0	0	0		1	95	66	80		1	1	1	1	1	0	0	1	1	3	3	1	4	5	6	2	4	0	0	0	0
26	1	HRL	2/11/2018 6:00	1	1	3.5	2018-02-11	3	0	0	1	0	0	0	1	0	0	0	0	0	0	0		1	141	79	61		0	0	1	1	1	0	0	1	1	3	3	1	4	5	6	2	4	0	0	0	0
23	2	HRL	2/16/2018 4:40	1	1	1.5	2018-02-16	3	1	0	1	0	0	0	0	1	0	0	0	0	0	0		1	120	70	69		0	1	1	1	1	0	0	1	0	3	3	1	4	5	6	2	4	0	0	0	0
22	2	HRL	2/12/2018 6:40	1		1	2018-02-12	1	0	0	0	1	0	1	0	0	0	0	0	0	0	0		1	101	72	100		0	0	1	1	1	0	0	1	0	3	3	1	4	5	6	1	2	0	0	0	0
39	2	HRL	2/12/2018 5:50	1	1	10	2018-02-12	3	0	0	1	0	0	0	1	0	0	0	0	0	0	0		1	158	105	77		0	0	1	1	1	0	0	1	0	3	3	1	4	5	6	1	3	0	0	0	0
36	2	HRL	2/12/2018 8:00	1	1	3	2018-02-10	2	0	0	0	0	0	0	0	0	0	1	0	0	0	0		1	129	76	93		0	0	1	1	1	0	0	1	0	3	3	1	4	5	6	1	3	0	0	0	0
25	1	HRL	2/13/2018 9:08	1	1	0.5	2018-02-13	1	0	0	1	0	0	1	0	0	0	0	0	0	0	0		1	125	74	88		0	0	1	1	1	0	0	1	0	3	3	1	4	5	6		5	0	0	0	0
46	1	HRL	2/14/2018 9:53	1	1	1.5	2018-02-13	2	1	0	0	1	0	1	0	0	0	0	0	0	0	0		1	105	73	98		0	1	1	1	1	0		1	0	3	3	1	4	5	6	1	3	0	0	0	0
10	2	HRL	2/16/2018 2:00	1	1	1.5	2018-02-13	1	1	0	0	0	0	0	0	1	0	0	0	0	0	0		1			100		0	1	1	1	1	0	0	1	0	3	3	1	4	5	6	4	7	0	0	0	0
9	1	HRL	2/16/2018 11:09	1	1	1	2018-02-16	1	1	0	1	0	0	0	0	1	0	0	0	0	0	0		1					0	0	1	1	1	0	0	1	0	3	3	1	4	5	6	1	2	0	0	0	0
60	1	HRL	2/2/2018 5:13	1	1	350	2018-02-01	2	1	0	0	0	0	1	0	0	0	0	0	0	0	0		1	150	81	104	20	0	1	1	1	1	0	0	1	1	3	3	1	4	5	6	3	1	0	0	0	0
30	1	HRL	2/2/2018 3:49	1	1	6	2018-02-02	2	0	0	1	0	0	1	0	0	0	0	0	0	0	0		1	168	102	82	18	0	0	1	1	1	0	0	1	1	3	3	1	4	5	6	3	1	0	0	0	0
25	2	HRL	2/1/2018 5:15	1	1	4	2018-02-01	3	1	0	1	0	0	0	0	0	1	0	0	0	0	0		1	111	83	74	18	0	0	1	1	1	0	0	1	0	3	3	1	4	5	6	1	2	0	0	0	0
24	1	HRL	2/1/2018 8:19	1	1	2	2018-02-01	2	0	0	1	0	0	1	0	0	0	0	0	0	0	0		1	135	75	82	20	0	0	1	1	1	0	0	1	1	3	3	1	4	5	6	2	1	0	0	0	0
26	1	HRL	2/5/2018 5:38	0	1	100	2018-02-01	2	1	0	0	0	0	1	0	0	0	0	0	0	0	0		1	112	65	82		0	1	1	1	1	0	0	1	0	3	3	1	4	5	6	1	1	0	0	0	0
29	1	HRL	2/10/2018 8:00	1	1	8.5	2018-02-10	2	1	0	1	0	0	1	0	0	0	0	0	0	0	0		1	96	60	116	20	0	0	1	1	1	0	0	1	1	3	3	1	4	5	6	3	1	0	0	0	0
18	1	HRL	2/6/2018 9:59	1	1	4.5	2018-02-06	2	0	0	1	0	0	1	0	0	0	0	0	0	0	0		1	158	85	90	20	0	0	1	1	1	0	0	1	0	3	3	1	4	5	6	1	1	0	0	0	0
30	1	HRL	2/14/2018 6:00	1	1		2018-02-13	3	1	0	1	0	0	0	1	0	0	0	0	0	0	0		1	133	95	85	20	0	0	1	1	1	0	0	1	0	3	3	1	4	5	6	1	1	0	0	1	0
19	2	HRL	2/14/2018 2:50	1	1	3.5	2018-02-14	2	1	0	1	0	0	0	0	1	0	0	0	0	0	0		1	95	68	80		0	0	1	1	1	0	0	1	1	3	3	1	4	5	6	1	5	0	0	0	0
9	1	HRL	2/16/2018 11:08	1	1	1	2018-02-16	1	1	0	1	0	0	0	0	1	0	0	0	0	0	0		1					0	0	1	1	1	0	0	1	0	3	3	1	4	5	6	1	2	0	0	0	0
4	1	HRL	2/16/2018 11:32	1	1	1	2018-02-16	1	0	0	1	0	0	0	0	0	0	0	0	0	0	1	Child	1					0	0	1	1	1	0		1	0	3	3	1	4	5	6	1	3	0	0	0	0
8	1	HRL	2/15/2018 7:30	1	1		2018-02-15	1	1	0	1	0	0	0	0	1	0	0	0	0	0	0		1			110	18	0	0	1	1	1	0	0	1	1	3	3	1	4	5	6	1	2	0	0	0	0
18	1	HRL	2/16/2018 9:59	1	1		2018-02-16	2	0	0	1	0	0	0	0	1	0	0	0	0	0	0		1	100	80	83	20	0	0	1	1	1	0	0	1	1	3	3	1	4	5	6	2	3	0	0	0	0
46	1	HRL	2/16/2018 8:00	1	1		2018-02-16	3	1	0	1	0	0	0	1	0	0	0	0	0	0	0		1	129	94	113	18	0	0	1	1	1	0	0	1	1	3	3	1	4	5	6	1	4	0	0	0	0
29	1	HRL	2/17/2018 4:40	1	1		2018-02-17	99	1	0	1	0	0	1	0	0	0	0	0	0	0	0		1	116	75	73	18	0	0	1	1	1	0	0	1	0	3	3	1	4	5	6	1	1	0	0	0	0
7	2	HRL	2/17/2018 9:00	1	1		2018-02-17	1	1	0	1	0	0	0	0	1	0	0	0	0	0	0		1			126	24	0	0	1	1	1	0	0	1	0	3	3	1	4	5	6	1	1	0	0	0	0
23	1	HRL	2/17/2018 9:59	1	1		2018-02-17	2	1	0	1	0	0	0	0	1	0	0	0	0	0	0		1	138	79	76	19	0	0	1	1	1	0	0	1	0	3	3	1	4	5	6	1	1	0	0	0	0
7	2	HRL	2/19/2018 9:59	1	1		2018-02-19	1	1	0	1	0	0	0	0	1	0	0	0	0	0	0		1			90	20	0	0	1	1	1	0	0	1	0	3	3	1	4	5	6	1	1	0	0	0	0
19	1	HRL	2/19/2018 9:40	1	1	6	2018-02-12	2	1	0	0	0	0	0	0	1	0	0	0	0	0	0		1	124	73	58		0	1	1	1	1	0	0	1	0	3	3	1	4	5	6	1	2	0	0	0	0
61	2	HRL	2/19/2018 11:00	1	0	0.5		0	1	0	1	0	0	0	0	0	0	0	0	1	0	0		1	124	83	70		0	1	1	1	1	0	0	1	0	3	3	1	4	5	6	1	2	0	0	0	0
52	1	HRL	2/19/2018 6:59	1	1	3.5	2018-02-19	99	1	0	1	0	0	0	1	0	0	0	0	0	0	0		1	120	80	90	20	0	0	1	1	1	0	0	1	1	3	3	1	4	5	6	2	1	0	0	0	0
31	1	HRL	2/19/2018 8:29	1	1		2018-02-19		1	0	1	0	0	1	0	0	0	0	0	0	0	0		1	139	90	66	18	0	0	1	1	1	0	0	1	0	3	3	1	4	5	6	1	1	0	0	0	0
15	1	HRL	2/19/2018 9:49	1	1	3.5	2018-02-19	2	0	0	1	0	0	0	0	1	0	0	0	0	0	0		1	120	80	76	20	0	0	1	1	1	0	0	1	1	3	3	1	4	5	6	1	1	0	0	0	0
47	2	HRL	2/21/2018 9:40	1	1		2018-02-21		1	0	1	0	0	1	0	0	0	0	0	0	0	0		1	148	91	68	20	0	0	1	1	1	0	0	1	1	3	3	1	4	5	6	2	2	0	0	0	0
29	1	HRL	2/21/2018 10:15	1	1	2	2018-02-21	3	0	0	1	0	0	0	1	0	0	0	0	0	0	0		1	134	97	108	20	0	0	1	1	1	0	0	1	0	3	3	1	4	5	6	1	1	0	0	0	0
27	1	HRL	2/21/2018 10:15	1	1		2018-02-21	2	1	0	1	0	0	1	0	0	0	0	0	0	0	0		1	122	93	101	18	0	0	1	1	1	0	0	1	0	3	3	1	4	5	6	1	1	0	0	0	0
41	2	HRL	2/21/2018 10:05	1	1		2018-02-21	1	0	0	1	0	0	1	0	0	0	0	0	0	0	0		1	132	99	63	20	0	0	1	1	1	0	0	1	0	3	3	1	4	5	6	1	1	0	0	0	0
47	1	HRL	2/21/2018 10:15	1	1		2018-02-21	1	1	0	0	0	0	1	0	0	0	0	0	0	0	0		1	160	105	95	20	0	0	1	1	1	0	0	1	0	3	3	1	4	5	6	1	1	0	0	1	0
34	1	HRL	2/21/2018 10:15	1	1	2	2018-02-21	1	1	0	1	0	0	1	0	0	0	0	0	0	0	0		1	154	96	82	20	0	0	1	1	1	0	0	1	1	3	3	1	4	5	6	2	1	0	0	0	0
60	2	HRL	2/21/2018 9:49	1	1	4	2018-02-21	1	1	0	1	0	0	1	0	0	0	0	0	0	0	0		1	138	80	70	20	0	0	1	1	1	0	0	1	0	3	3	1	4	5	6	1	1	0	0	0	0
45	1	HRL	2/21/2018 8:10	1	1		2018-02-21	99	1	0	1	0	0	1	0	0	0	0	0	0	0	0		1	143	93	81	20	0	0	1	1	1	0	0	1	1	3	3	1	4	5	6	2	1	0	0	0	0
31	1	HRL	2/22/2018 10:50	1	1	2	2018-02-22	2	0	0	1	0	0	1	0	0	0	0	0	0	0	0		1	134	75	80	18	0	0	1	1	1	0	0	1	0	3	3	1	4	5	6	1	1	0	0	0	0
50	2	HRL	2/22/2018 10:50	1	1	4	2018-02-22	1	1	0	1	0	0	1	0	0	0	0	0	0	0	0		1	119	68	105	20	0	0	1	1	1	0	0	1	1	3	3	1	4	5	6	1	1	0	0	0	0
63	1	HCP	2/14/2018 5:00	1	1	25	2018-02-14	2	1	0	1	0	0	0	1	0	0	0	0	0	0	0		1	160	100	89	25	1	0	1	1	2	0	0	1	1	3	3	1	4	5	6	3	1	1	0	1	0
34	2	HCP	2/14/2018 5:00	1	1	25	2018-02-14	2	1	0	1	0	0	0	0	0	1	0	0	0	0	0		1	120	70	96	24	1	0	1	1	1	0	0	1	1	3	3	1	4	5	6	3	1	0	0	1	0
31	2	HCP	2/14/2018 5:00	1	1	25	2018-02-14	3	0	1	1	0	0	0	1	0	0	0	0	0	0	0		1	110	65	102	26	1	0	1	1	1	0	0	1	1	3	3	1	4	5	6	3	1	0	0	1	0
30	2	HCP	2/14/2018 5:00	1	1	25	2018-02-14	2	1	0	1	0	0	0	0	0	1	0	0	0	0	0		1	120	60	98	23	1	0	1	1	1	0	0	1	1	3	3	1	4	5	6	3	1	0	0	0	1
44	1	HCP	2/14/2018 5:00	1	1	25	2018-02-14	3	1	0	1	0	0	0	1	0	0	0	0	0	0	0		1	170	110	87	21	1	0	1	1	1	0	0	1	1	3	3	1	4	5	6	3	1	1	0	1	0
26	2	HRL	2/24/2018 10:50	1	1	4	2018-02-22	2	0	0	1	0	0	1	0	0	0	0	0	0	0	0		1	122	70	104	18	0	0	1	1	1	0	0	0	1	3	3	1	4	5	6	1	1	0	0	0	0
35	2	HRL	2/22/2018 10:50	1	1	6	2018-02-22	3	1	0	1	0	0	0	1	0	0	0	0	0	0	0		1	130	92	99	18	0	0	1	1	1	0	0	1	0	3	3	1	4	5	6	1	1	0	0	1	0
5	2	HRL	2/21/2018 12:00	1	1	0.5	2018-02-19	1	1	0	1	0	0	0	0	1	0	0	0	0	0	0		1			97	18	0	0	1	1	1	0	0	1	0	3	3	1	4	5	6	1	98	0	0	0	0
46	1	HCP	2/14/2018 5:00	1	1	25	2018-02-14	3	0	0	1	0	0	0	1	0	0	0	0	0	0	0		1	150	85	80	19	1	0	1	1	1	0	0	1	1	3	3	1	4	5	6	1	1	1	0	0	0
1.6	2	HRL	2/21/2018 6:33	1	1	1	2018-02-21	0	0	0	1	0	0	0	0	0	0	0	0	0	0	1	child	1			90	24	0	0	1	1	1	0	0	1	0	3	3	1	4	5	6	1	3	0	0	0	0
40	1	HRL	2/22/2018 5:29	1	1		2018-02-22	99	1	0	1	0	0	0	1	0	0	0	0	0	0	0		1	130	80	80	18	0	0	1	1	1	0	0	1	1	3	3	1	4	5	6	1	1	0	0	0	0
21	2	HRL	2/22/2018 9:20	1	1	2	2018-02-22	2	1	0	1	0	0	0	0	1	0	0	0	0	0	0		1	109	74	89	18	0		1	1	1	0	0	1	1	3	3	1	4	5	6	2	4	0	0	0	0
4	1	HRL	2/23/2018 9:59	1	1		2018-02-23	1	0	0	1	0	0	0	0	1	0	0	0	0	0	0		1			100	18	0	0	1	1	1	0	0	1	1	3	3	1	4	5	6	1	3	0	0	0	0
35	2	HRL	2/23/2018 12:00	1	1	0.5	2018-02-23	2	1	1	1	0	0	1	0	0	0	0	0	0	0	0		1	120	92	82	18	0	0	1	1	1	0	0	1	0	3	3	1	4	5	6	2	4	0	0	0	0
40	1	HRL	2/23/2018 12:59	1	1	4	2018-02-23	1	0	1	0	1	0	1	0	0	0	0	0	0	0	0		1	103	60	80	20	0	0	1	1	1	0	0	1	0	3	3	1	4	5	6	1	1	0	0	0	0
24	1	HRL	2/23/2018 9:49	1	1	4.5	2018-02-23	1	0	0	1	0	0	1	0	0	0	0	0	0	0	0		1					0	0	1	0	0	0	1	0	0	3	3	2	1	1	1	4	11	0	0	0	0
27	1	HRL	2/14/2018 3:00		1	7	2018-02-14	3	0	0	1	0	0	0	1	0	0	0	0	0	0	0		1	120	82	120	22	0	0	1	1	1	0	0	1	1	3	3	1	4	5	6	1	1	0	0	1	0
19	2	HRL	2/14/2018 3:00	1	1	6	2018-02-14	2	1	0	1	0	0	0	0	1	0	0	0	0	0	0		1	122	78	87	20	0	0	1	1	1	0	0	1	1	3	3	1	4	5	6	1	1	0	0	1	0
17	2	HRL	2/14/2018 3:20	1	1	6	2018-02-14	2	1	0	1	0	0	0	0	1	0	0	0	0	0	0		1	175	74	104	20	0	0	1	1	1	0	0	1	1	3	3	1	4	5	6	3	1	0	0	0	0
33	1	HRL	2/14/2018 3:36	1	1	6	2018-02-14	1	0	0	1	0	0	0	1	0	0	0	0	0	0	0		1	134	91	114	22	0	0	1	1	1	0	0	1	0	3	3	1	4	5	6	1	1	0	0	1	0
20	1	HRL	2/3/2018 5:29	1	1	8	2018-02-03	1	1	0	0	0	0	0	1	0	0	0	0	0	0	0		1	123	66	66	18	0	0	1	1	1	0	0	1	1	3	3	1	4	5	6	2	1	0	0	0	0
32	1	HRL	2/23/2018 4:37	1	1	8	2018-02-23	1	1	0	0	0	0	1	0	0	0	0	0	0	0	0		1					0	0	1	1	1	0	0	1	1	3	3	1	4	5	6	1	2	0	0	0	0
31	1	HRL	2/23/2018 4:37	1	1	8	2018-02-23	1	1	0	0	0	0	1	0	0	0	0	0	0	0	0		1	107	77	65	20	1	0	1	1	1	0	0	1	1	3	3	1	4	5	6	2	2	0	0	0	0
58	2	HCP	2/14/2018 5:00	1	1	25	2018-02-14	2	1	0	1	0	0	0	0	0	1	0	0	0	0	0		1	185	115	86	23	1	0	1	1	1	0	0	1	1	3	3	1	4	5	6	3	1	1	0	1	0
31	2	HCP	2/14/2018 5:00	1	1	25	2018-02-14	2	0	1	1	0	0	0	0	0	1	0	0	0	0	0		1	120	70	96	24	1	0	1	1	1	0	0	1	1	3	3	1	4	5	6	3	1	1	0	1	0
28	2	HCP	2/14/2018 5:00	1	1	25	2018-02-14	2	1	0	1	0	0	0	0	0	1	0	0	0	0	0		1	110	60	100	26	1	0	1	1	1	0	0	1	1	3	3	1	4	5	6	3	1	0	1	1	0
26	1	HCP	2/14/2018 5:00	1	1	25	2018-02-14	3	0	0	1	0	0	0	0	0	0	1	0	0	0	0		1	130	70	85	21	1	0	1	1	1	0	0	1	1	3	3	1	4	5	6	3	1	0	0	1	0
39	2	HCP	2/14/2018 5:00	0	1	25	2018-02-14	2	1	0	1	0	0	0	0	0	1	0	0	0	0	0		1	140	80	100	26	1	0	1	1	1	0	0	1	1	3	3	1	4	5	6	3	1	1	0	1	0
32	1	HCP	2/14/2018 5:00	1	1	25	2018-02-14	2	1	0	1	0	0	0	1	0	0	0	0	0	0	0		1	130	80	86	23	1	0	1	1	1	0	0	1	1	3	3	1	4	5	6	3	1	0	0	1	0
42	2	HRL	2/24/2018 5:10	1	1	3	2018-02-24	1	1	0	0	0	0	1	0	0	0	0	0	0	0	0		1	169	105	104	17	0		1	1	1	0	0	1	1	3	3	1	4	5	6	1	5	0	0	0	0
38	2	HRL	2/28/2018 8:51	1	1	1	2018-02-26	2	0	1	1	0	0	1	0	0	0	0	0	0	0	0		1	141	84	69		0	1	1	1	1	0	0	1	0	3	3	1	4	5		1	1	0	0	0	0
5	1	HRL	2/24/2018 6:30	1	1	3.5	2018-02-24	1	1	0	1	0	0	0	0	1	0	0	0	0	0	0		1			104	16	0	0	1	1	1	0	0	1	0	3	3	1	4	5	6	1	8	0	0	0	0
2	2	HRL	2/24/2018 8:35	1	1	0.5	2018-02-24	0	1	0	1	0	0	0	0	0	0	0	0	0	0	1	child	1			100	22	0	0	1	1	1	0	0	1	1	3	3	1	4	5	6	1	3	0	0	0	0
28	2	HRL	2/1/2018 8:00	1	1	3	2018-02-24	3	1	0	1	0	0	1	0	0	0	0	0	0	0	0		1	140	98	105	18	0	0	1	1	1	0	0	1	0	3	3	1	4	5	6	1	1	0	0	0	0
16	2	HRL	2/24/2018 9:59	1	1		2018-02-24	2	0	0	1	0	0	0	0	1	0	0	0	0	0	0		1	102	51	106	20	0	0	1	1	1	0	0	1	0	3	3	1	4	5	6	1	1	0	0	0	0
59	1	HRL	2/25/2018 7:30	1	1	5	2018-02-25	3	1	0	1	0	0	0	1	0	0	0	0	0	0	0		1	149	97	79	18	0	0	1	1	1	0	0	1	1	3	3	1	4	5	6	1	1	0	0	0	0
40	2	HRL	2/25/2018 8:00	1	1	3	2018-02-25		0	0	1	0	0	0	0	0	1	0	0	0	0	0		1	138	92	88	16	0	0	1	1	1	0	0	1	0	3	3	1	4	5	6	1	1	0	0	0	0
3	1	HRL	2/26/2018 7:50	1	1	1	2018-02-26	0	0	0	1	0	0	0	0	0	0	0	0	0	0	1	child	1			128	21	0	0	1	1	1	0	0	1	1	3	3	1	4	5	6	1	1	0	0	0	0
10	1	HRL	2/26/2018 8:29	1	1	1	2018-02-26	2	1	1	1	0	0	0	0	1	0	0	0	0	0	0		1			69	20	0	0	1	1	1	0	0	1	0	3	3	1	4	5	6	1	1	0	0	0	0
32	1	HRL	2/26/2018 6:59	1	1	7	2018-02-26	99	1	0	1	0	0	0	1	0	0	0	0	0	0	0		1	140	100	80	22	1	0	1	1	1	0	0	1	1	3	3	1	4	5	6	2	2	0	0	0	0
6	1	HRL	2/26/2018 8:58	1	1	0.25	2018-02-19	1	1	0	1	0	0	0	0	1	0	0	0	0	0	0		1			80	22	0	0	1	1	1	0	0	1	0	3	3	1	4	5	6	1	3	0	0	0	0
7	2	HRL	2/26/2018 12:59	1	1	0.25	2018-02-26	1	0	1	1	0	0	0	0	1	0	0	0	0	0	0		1			100	23	0	0	1	1	1	0	0	1	1	3	3	1	4	5	6	1	1	0	0	0	0
22	1	HRL	2/26/2018 4:30	1	1	2	2018-02-26		1	0	0	0	0	1	0	0	0	0	0	0	0	0		1	142	66	90	20		0	1	1	1	0	0	1	1	3	3	1	4	5	6	1	2	0	0	0	0
23	2	HRL	2/26/2018 12:40	1	1	0.25	2018-02-26	2	1	0	1	0	0	0	0	0	0	1	0	0	0	0		1	116	65	117	22	0	0	1	1	1	0	0	1	1	3	3	1	4	5	6	1	2	0	0	0	0
29	1	HRL	2/27/2018 3:00	1	1	6	2018-02-27	3	0	1	1	0	0	1	0	0	0	0	0	0	0	0		1	140	100	71	18	0	0	1	1	1	0	0	1	0	3	3	1	4	5	6	1	1	0	0	0	0
68	2	HRL	2/27/2018 3:46	1	1		2018-02-27		0	0	0	0	0	0	0	0	0	0	0	1	0	0		1	120	70	68	19	0	0	1	1	1	0	0	1	0	3	3	1	4	5	6	1	1	0	0	0	0
9	2	HRL	2/28/2018 11:29	1	1	10	2018-02-28	1	1	0	0	1	0	0	0	1	0	0	0	0	0	0		1	80	61	72		0	0	1	1	1	0	0	1	0	3	3	1	4	5	6	1	2	0	0	0	0
1.75	2	HRL	2/28/2018 9:00	1	1	4.5	2018-02-27	0	0	0	1	0	0	0	0	0	0	0	0	0	0	1	child	1					0	0	1	1	1	0	0	1	0	3	3	1	4	5	6	1	3	0	0	0	0
4	1	HRL	2/27/2018 11:00	1	1	5	2018-02-20	1	0	1	0	0	0	0	0	1	0	0	0	0	0	0		1					0	0	1	1	1	0	0	1	0	3	3	1	4	5	6	1	3	0	0	0	0
60	2	HRL	2/22/2018 10:15	1	1	1.5	2018-03-12	2	1	0	1	0	0	0	0	0	0	0	0	1	0	0		1	147	87	77		0	0	1	1	1	0	0	1	0	3	3	1	4	5	6	1	3	0	0	0	0
38	1	HRL	2/22/2018 8:55	1	1	6	2018-02-16	2	1	1	0	0	0	1	0	0	0	0	0	0	0	0		1	147	85	55		0	1	1	1	1	0	0	1	0	3	3	1	4	5	6	1	2	0	0	0	0
18	1	HRL	2/23/2018 2:29	1	1	3.5	2018-02-23	0	0	0	0	1	0	1	0	0	0	0	0	0	0	0		1	112	71			0	0	1	1	1	0	0	1	0	3	3	1	4	5	6	1	3	0	0	0	0
8	2	HRL	2/24/2018 11:00	1	1	4	2018-02-23	1	0	0	0	1	0	0	0	1	0	0	0	0	0	0		1					0	1	1	1	1	0	0	1	0	3	3	1	4	5	6	1	2	0	0	0	0
9	1	HRL	2/25/2018 11:18	1	1	2	2018-02-25	1	0	1	0	0	0	0	0	1	0	0	0	0	0	0		1	105	80	90		0	0	1	1	1	0	0	1	1	3	3	1	4	5	6	2	1	0	0	0	0
19	2	HRL	2/24/2018 6:00	1	1	2	2018-02-24	1	1	0	1	0	0	1	0	0	0	0	0	0	0	0		1	129	82	60		0	0	1	1	1	0	0	1	0	3	3	1	4	5	6	1	98	0	0	0	0
36	1	HRL	2/27/2018 12:00	1	1	4	2018-02-25		0	0	1	1	0	1	0	0	0	0	0	0	0	0		1	116	65	108		0	1	1	1	1	0	0	1	0	3	3	1	4	5	6	1	1	0	0	1	0
2	2	HRL	2/27/2018 3:45	1	1		2018-02-27	98	1	0	1	0	0	0	0	0	0	0	0	0	0	1	child	1			102	21	0	0	1	1	1	0	0	1	0	3	3	1	4	5	6	1	1	0	0	0	0
56	1	HRL	2/27/2018 6:59	1	1	5	2018-02-27	3	0	0	1	0	0	0	1	0	0	0	0	0	0	0		1	156	89	68	24	0	0	1	1	1	0	0	1	0	3	3	1	4	5	6	1	3	0	0	0	0
11	2	HRL	2/28/2018 9:59	1	1	0.5	2018-02-28	2	0	0	1	0	0	0	0	1	0	0	0	0	0	0		1	121	77	80	18	0	0	1	1	1	0	0	1	0	3	3	1	4	5	6	1	3	0	0	0	0
35	2	HRL	2/27/2018 3:00	1	1	5	2018-02-27	3	0	0	1	0	0	0	1	0	0	0	0	0	0	0		1					0	0	1	1	1	0	0	1	0	3	3	1	4	5	6	1	3	0	0	0	0
21	2	HRL	2/28/2018 5:00	1	1	2.5	2018-02-28	3	1	1	0	1	0	0	0	1	0	0	0	0	0	0		1					0	0	1	1	1	0	0	1	1	3	3	1	4	5	6	1	1	0	0	0	0
10	2	HRL	2/28/2018 5:29	1	1	1	2018-02-28	1	0	0	1	0	0	0	0	1	0	0	0	0	0	0		1	106	77	110		0	1	1	1	1	0	0	1	0	3	3	1	4	5	6	1	1	0	0	0	1
10	2	HRL	2/28/2018 5:29	1	1	1	2018-02-28	1	0	0	1	0	0	0	0	1	0	0	0	0	0	0		1	107	66	78		0	1	1	1	1	0	0	1	0	3	3	1	4	5	6	1	1	0	0	0	1
14	1	HRL	2/12/2018 11:48	1	1	2	2018-02-12	1	1	0	1	0	0	0	0	1	0	0	0	0	0	0		1					0	1	1	1	1	0	0	1	0	3	3	1	4	5	6	2	4	0	0	0	0
44	2	HRL	2/14/2018 10:28	1	1	10	2018-02-12	1	1	0	0	0	0	1	0	0	0	0	0	0	0	0		1	142	78	70		0	1	1	1	1	0	0	1	0	3	3	1	4	5	6	1	3	0	0	0	0
37	1	HRL	2/14/2018 9:59	1	1	1	2018-02-04	1	1	0	0	0	0	1	0	0	0	0	0	0	0	0		1	110	67	71		0	1	1	1	1	0	0	1	0	3	3	1	4	5	6	1	2	0	0	0	0
50	2	HRL	2/9/2018 9:59	1	1	6.5	2018-02-08	1	1	0	0	0	0	1	0	0	0	0	0	0	0	0		1	161	97	73		0	1	1	1	1	0	0	1	0	3	3	1	4	5	6	1	3	0	0	0	0
51	1	HRL	2/9/2018 11:58	1	1	12	2018-02-05	1	1	0	0	0	0	1	0	0	0	0	0	0	0	0		1	120	74	77		0	0	1	1	1	0	0	1	0	3	3	1	4	5	6	1	3	0	0	0	0
14	1	HRL	2/14/2018 6:30	1	1	1.5	2018-02-14	2	0	1	0	0	0	0	0	1	0	0	0	0	0	0		1	128	84	94	22	0	0	1	1	1	0	0	1	1	3	3	1	4	5	6	1	1	0	0	0	0
9	1	HRL	2/14/2018 6:30	1	1	1.5	2018-02-14	1	0	1	0	0	0	0	0	1	0	0	0	0	0	0		1				23	0	0	1	1	1	0	0	1	1	3	3	1	4	5	6	1	1	0	0	0	0
45	1	HRL	2/16/2018 3:16	1	1	4.5	2018-02-16	1	1	0	0	0	0	1	0	0	0	0	0	0	0	0		1	125	77	67		0	0	1	1	1	0	0	1	0	3	3	1	4	5	6	1	2	0	0	0	0
19	1	HRL	2/16/2018 3:00	1	1	5.5	2018-02-16	1	1	0	0	0	0	1	0	0	0	0	0	0	0	0		1	110	77			0	0	1	1	1	0	0	1	1	3	3	1	4	5	6	2	1	0	0	0	0
12	2	HRL	2/17/2018 12:59	1	1	6	2018-02-17	2	0	0	0	0	0	0	0	1	0	0	0	0	0	0		1	110	55			0	0	1	1	1	0	0	1	1	3	3	1	4	5	6	2	1	0	0	0	0
32	1	HRL	3/2/2018 7:20	1	1	60	2018-03-02	2	0	0	1	0	0	0	1	0	0	0	0	0	0	0		1					0	1	1	1	1	0	0	1	1	3	3	1	4	5	6	2	12	0	0	0	0
25	1	HRL	3/2/2018 7:20	1	1	60	2018-03-02	2	0	0	1	0	0	0	1	0	0	0	0	0	0	0		1					0	1	1	1	1	0	0	1	1	3	3	1	4	5	6	2	12	0	0	0	0
27	1	HRL	3/2/2018 7:30	1	1	60	2018-03-02	2	0	0	1	0	0	0	1	0	0	0	0	0	0	0		1					0	1	1	1	1	0	0	1	1	3	3	1	4	5	6	2	12	0	0	0	0
24	1	HRL	3/2/2018 7:20	1	1	60	2018-03-02	2	0	0	1	0	0	0	1	0	0	0	0	0	0	0		1					0	1	1	1	1	0	0	1	1	3	3	1	4	5	6	2	12	0	0	0	0
41	1	HRL	3/2/2018 8:00	1	1	4.5	2018-03-02	2	1	0	0	1	0	0	1	0	0	0	0	0	0	0		1					0	0	1	1	1	0	0	1	1	3	3	1	4	5	6	1	1	0	0	0	0
29	1	HRL	3/2/2018 8:00	1	1	3	2018-03-02	1	0	1	0	0	0	1	0	0	0	0	0	0	0	0		1					0	0	1	1	1	0	0	1	1	3	3	1	4	5	6	3	1	0	0	0	0
30	1	HRL	3/2/2018 8:08	1	1	4.5	2018-03-02	2	1	0	1	0	0	0	1	0	0	0	0	0	0	0		1					0	0	1	1	1	0	0	1	1	3	3	1	4	5	6	3	1	0	0	0	0
48	1	HRL	3/2/2018 6:59	1	1	6	2018-03-02	1	1	0	0	0	0	1	0	0	0	0	0	0	0	0		1					0	0	1	1	1	0	0	1	0	3	3	1	4	5	6	2	5	0	0	0	0
25	1	HRL	3/2/2018 8:18	1	1	4.5	2018-03-02	2	0	0	1	0	0	1	0	0	0	0	0	0	0	0		1					0	0	1	1	1	0	0	1	1	3	3	1	4	5	6	1	2	0	0	0	0
1.1	2	HRL	3/2/2018 9:40	1	1	4	2018-03-01	0	0	0	1	0	0	0	0	0	0	0	0	0	0	1	child	1					0	1	1	1	1	0	0	1	0	3	3	1	4	5	6	1	3	0	0	0	0
25	1	HRL	3/3/2018 2:00	1	1	5	2018-03-03	99	1	0	1	0	0	1	0	0	0	0	0	0	0	0		1	140	92	92	20	0	0	1	1	1	0	0	1	0	3	3	1	4	5	6	1	1	0	0	0	0
43	2	HRL	3/3/2018 6:00	1	1		2018-03-03	1	1	0	1	0	0	0	0	0	1	0	0	0	0	0		1	130	90	99	18	0	0	1	1	1	0	0	1	0	3	3	1	4	5	6	1	1	0	0	0	0
25	1	HRL	3/3/2018 6:00	1	1		2018-03-03	3	1	0	1	0	0	0	0	1	0	0	0	0	0	0		1	129	83	74	20	0	0	1	1	1	0	0	1	0	3	3	1	4	5	6	1	1	0	0	0	0
67	2	HRL	3/3/2018 7:30	1	1	6	2018-03-03	1	1	0	1	1	0	0	0	0	0	0	0	1	0	0		1	168	98	92	22	0	0	1	1	1	0	0	1	0	3	3	1	4	5	6	1	1	0	0	0	0
23	1	HRL	3/4/2018 5:29	1	1	4	2018-03-04	3	1	0	1	0	0	1	0	0	0	0	0	0	0	0		1	130	77	65	16	0	0	1	1	1	0	0	1	0	3	3	1	4	5	6	1	1	0	0	0	0
58	1	HRL	3/3/2018 7:34	1	1	1	2018-03-03	1	1	0	0	1	0	1	0	0	0	0	0	0	0	0		1	125	82	79	16	0	0	1	1	1	0	0	1	1	3	3	1	4	5	6	1	1	0	0	0	0
26	2	HRL	3/3/2018 7:15	1	1		2018-03-03	3	0	0	1	0	0	0	0	1	0	0	0	0	0	0		1	105	82	87	17	0	0	1	1	1	0	0	1	1	3	3	1	4	5	6	1	1	0	0	0	0
32	1	HRL	3/2/2018 3:59	1	1	5	2018-03-02		0	0	1	0	0	0	1	0	0	0	0	0	0	0		1	161	89	80	22	0	0	1	1	1	0	0	1	1	3	3	1	4	5	6	1	1	0	0	0	0
36	1	HRL	3/2/2018 3:59	1	1	4	2018-03-02	2	0	0	1	0	0	0	1	0	0	0	0	0	0	0		1	140	92	84	22	0	0	1	1	1	0	0	1	1	3	3	1	4	5	6	1	1	0	0	0	0
36	1	HRL	3/2/2018 3:59	1	1		2018-03-02	1	0	0	0	0	1	1	0	0	0	0	0	0	0	0		1	132	68	80	20	0	0	1	1	1	0	0	1	0	3	3	1	4	5	6	1	1	0	0	0	0
60	1	HRL	3/1/2018 9:59	1	1	6	2018-03-01	3	0	0	1	0	0	0	1	0	0	0	0	0	0	0		1	130	77	61		0	0	1	1	1	0	0	1	1	3	3	1	4	5	6	2	4	0	0	0	0
24	1	HRL	3/7/2018 8:39	1	1	5	2018-03-07	2	0	0	1	0	0	1	0	0	0	0	0	0	0	0		1	120	59	71		0	0	1	1	1	0	0	1	0	3	3	1	4	5	6	1	1	0	0	0	0
3	2	HRL	3/7/2018 9:38	1	1	0.5	2018-03-06	1	1	0	0	0	0	0	0	1	0	0	0	0	0	0		1					0	1	1	1	1	0	0	1	0	3	3	1	4	5	6	1	3	0	0	0	0
3	1	HRL	3/5/2018 12:00	1	1	1	2018-03-05	0	0	1	0	0	0	0	0	0	0	0	0	0	0	1	child	1					0	0	1	1	1	0	0	1	1	3	3	1	4	5	6	1	3	0	0	0	0
52	1	HRL	3/5/2018 10:15	1	1	5	2018-03-04	1	1	0	0	0	0	1	0	0	0	0	0	0	0	0		1	92	53	88		0	0	1	1	1	0	0	1	0	3	3	1	4	5	6	1	2	0	0	0	0
42	1	HRL	3/2/2018 11:25	1	1	3	2018-03-04	1	0	0	1	0	0	0	1	0	0	0	0	0	0	0		1	122	80	95		0	0	1	1	1	0	0	1	1	3	3	1	4	5	6	1	1	0	0	0	0
25	2	HRL	3/3/2018 7:20	1	1		2018-03-03	3	1	0	1	0	0	0	0	1	0	0	0	0	0	0		1	110	77	75	18	0	0	1	1	1	0	0	1	0	3	3	1	4	5	6	1	1	0	0	0	0
38	1	HRL	3/5/2018 8:10	1	1		2018-03-05		1	1	1	0	0	1	0	0	0	0	0	0	0	0		1	131	80	74	20	0	0	1	1	1	0	0	1	0	3	3	1	4	5	6	1	1	0	0	0	0
48	1	HRL	3/5/2018 8:10	1	1	4.5	2018-03-05		1	0	0	0	0	1	0	0	0	0	0	0	0	0		1	194	127	83	18	0	0	1	1	1	0	0	1	0	3	3	1	4	5	6	1	1	0	0	0	0
49	1	HRL	3/6/2018 9:00	1	1	5	2018-03-06		1	0	1	0	0	1	0	0	0	0	0	0	0	0		1	123	91	79	19	0	0	1	1	1	0	0	1	1	3	3	1	4	5	6	2	1	0	0	0	0
41	2	HRL	3/6/2018 2:00	1	1	4	2018-03-06	2	1	0	1	0	0	1	0	0	0	0	0	0	0	0		1	133	90	67	18	0	0	1	1	1	0	0	1	0	3	3	1	4	5	6	1	3	0	0	0	0
20	1	HRL	3/6/2018 2:19	1	1		2018-03-06	2	1	0	1	0	0	1	0	0	0	0	0	0	0	0		1	111	68	105	18	0	0																0	0	0	0
1.75	1	HRL	3/6/2018 6:30	1	1	0.5	2018-03-06	0	1	0	1	1	0	0	0	0	0	0	0	0	0	1	child	1				30	0	0	1	1	1	0	0	1	1	3	3	1	4	5	6	1	3	0	0	0	0
22	1	HRL	3/7/2018 8:55	1	1		2018-03-07		0	0	1	0	0	1	0	0	0	0	0	0	0	0		1	130	129	63	17	0	0	1	1	1	0	0	1	1	3	3	1	4	5	6	1	1	0	0	0	0
49	1	HRL	3/7/2018 8:29	1	1		2018-03-07	3	1	0	1	0	0	1	0	0	0	0	0	0	0	0		1	137	84	74	17	0	0	1	1	1	0	0	1	0	3	3	1	4	5	6	1	1	0	0	0	0
53	1	HRL	3/8/2018 5:00	1	1	6	2018-03-08	3	0	0	0	0	1	0	1	0	0	0	0	0	0	0		1					0	0	1	1	1	0	0	1	1	3	3	1	4	5	6	1	5	0	0	0	0
32	2	HRL	3/8/2018 2:29	1	1	5	2018-03-08	99	0	0	1	0	0	1	0	0	0	0	0	0	0	0		1	121	87	105	15	0	0	1	1	1	0	0	1	0	3	3	1	4	5	6	1	1	0	0	0	0
13	1	HRL	3/8/2018 8:00	1	1		2018-03-08	2	1	0	1	0	0	0	0	1	0	0	0	0	0	0		1			84	20	0	0	1	1	1	0	0	1	0	3	3	1	4	5	6	1	2	0	0	0	0
44	1	HRL	3/9/2018 10:12	1	1	1.5	2018-03-09	2	1	0	1	0	0	1	0	0	0	0	0	0	0	0		1	111	69	82	18	0	0	1	1	1	0	0	1	1	3	3	1	4	5	6	1	1	0	0	0	0
36	2	HRL	3/9/2018 12:00	1	0		2018-03-09	3	0	0	1	0	0	0	0	1	0	0	0	0	0	0		1	130	91	110	20	0	0	1	1	1	0	0	1	0	3	3	1	4	5	6	1	2	0	0	0	0
5	2	HRL	3/9/2018 1:30	1	1	0.5	2018-03-09	1	0	0	0	1	0	0	0	1	0	0	0	0	0	0		1			90	20	0	0	1	1	1	0	0	1	1	3	3	1	4	5	6	1	3	0	0	0	0
6	2	HRL	3/9/2018 12:59	1	1	0.5	2018-03-09	1	1	0	1	0	0	0	0	1	0	0	0	0	0	0		1			100	20	0	0	1	1	1	0	0	1	1	3	3	1	4	5	6	1	3	0	0	0	0
34	2	HRL	3/9/2018 2:00	1	1		2018-03-09	3	1	0	1	0	0	1	0	0	0	0	0	0	0	0		1					0	0	1	1	1	0	0	1	0	3	3	1	4	5	6	1	3	0	0	0	0
28	2	HRL	3/9/2018 3:20	1	1		2018-03-08		0	0	1	0	0	0	1	0	0	0	0	0	0	0		1	105	56	89	18	0	1	1	1	1	0	0	1	0	3	3	1	4	5	6	1	3	0	0	0	0
60	2	HRL	3/9/2018 11:00	1	1	4	2018-03-07		1	1	1	1	0	0	0	0	1	0	0	0	0	0		1					0	0	1	1	1	0	0	1	0	3	3	1	4	5	6	1	3	0	0	0	0
18	2	HRL	3/9/2018 11:29	1	1	0.5	2018-03-09	2	1	0	1	0	0	0	0	1	0	0	0	0	0	0		1	98	61	100	18	0	0	1	1	1	0	0	1	0	3	3	1	4	5	6	1	3	0	0	0	0
5	2	HRL	3/9/2018 1:15	1	1		2018-03-09	1	1	0	1	0	0	0	0	1	0	0	0	0	0	0		1					0	0	1	1	1	0	0	1	0	3	3	1	4	5	6	1	3	0	0	0	0
2	2	HRL	3/9/2018 5:29	1	1	0.5	2018-03-09	1	0	0	1	0	0	0	0	1	0	0	0	0	0	0		1					0	0	1	1	1	0	0	1	1	3	3	1	4	5	6	1	2	0	0	0	0
18	1	HRL	3/9/2018 6:59	1	1	1	2018-03-09	2	0	0	1	0	0	0	0	1	0	0	0	0	0	0		1					0	1	1	1	1	0	0	1	0	3	3	1	4	5	6	1	3	0	0	0	0
6	1	HRL	3/11/2018 6:59	1	1	1	2018-03-09	1	1	0	0	0	0	0	0	1	0	0	0	0	0	0		1					0	0	1	1	1	0	0	1	0	3	3	1	4	5	6	1	3	0	0	0	0
17	1	HRL	3/2/2018 8:25	1	1	1.5	2018-03-01	2	0	1	0	0	0	0	0	1	0	0	0	0	0	0		1	136	59	71		0	0	1	1	1	0	0	1	0	3	3	1	4	5	6	1	3	0	0	0	0
22	2	HRL	3/6/2018 9:56	1	1	4	2018-03-06	2	1	0	0	0	0	1	0	0	0	0	0	0	0	0		1	141	67	87		0	0	1	1	1	0	0	1	0	3	3	1	4	5	6	1	2	0	0	0	0
10	1	HRL	3/6/2018 9:00	1	1	6	2018-03-05	1	1	0	0	0	0	0	0	1	0	0	0	0	0	0		1					0	1	1	1	1	0	0	1	0	3	3	1	4	5	6	1	3	0	0	0	0
48	1	HRL	3/1/2018 8:50	1	1	1	2018-03-01	1	1	0	0	0	0	1	0	0	0	0	0	0	0	0		1	106	77	88		0	0	1	1	1	0	0	1	0	3	3	1	4	5	6	1	3	0	0	0	0
18	1	HRL	3/7/2018 4:30	1	1		2018-03-07	2	1	0	1	0	0	0	0	1	0	0	0	0	0	0		1	125	92	91	16	1	0	1	1	1	0		1	1	3	3	1	4	5	6	1	4	0	0	0	0
39	1	HRL	3/6/2018 7:30	1	1		2018-03-06		0	0	0	0	0	0	0	0	0	0	0	0	0	0		1	141	84	135		0	0	1	1	1	0	0	1	0	3	3	1	4	5	6	1	2	0	0	0	0
2	1	HRL	3/9/2018 4:30	1	1	1	2018-03-07	0	0	1	0	0	0	0	0	0	0	0	0	0	0	1	child	1					0	1	1	1	1	0	0	1	0	3	3	1	4	5	6	1	2	0	0	0	0
10	2	HRL	2/12/2018 7:40	1	1	20	2018-02-12	1	1	0	0	0	0	0	0	1	0	0	0	0	0	0		1					0	1	1	1	1	0	0	1	0	3	3	1	4	5	6	1	3	0	0	0	0
29	1	HRL	2/2/2018 6:08	1	1	2	2018-02-22	3	0	0	1	0	0	0	1	0	0	0	0	0	0	0		1					0	0	1	1	1	0	0	1	1	3	3	1	4	5	6	1	1	0	0	0	0
45	1	HRL	2/18/2018 2:10	1	1	6	2018-02-18	0	1	0	0	0	0	1	0	0	0	0	0	0	0	0		1	137	82	91		0	0	1	1	1	0	0	1	1	3	3	1	4	5	6	3	1	0	0	0	0
36	1	HRL	2/22/2018 6:06	1	1	4.5	2018-02-22	1	0	1	0	0	0	1	0	0	0	0	0	0	0	0		1					0	0	1	1	1	0	0	1	0	3	3	1	4	5	6	1	1	0	0	0	0
27	2	HRL	2/25/2018 9:30	1	1		2018-02-25	2	0	0	1	0	0	1	0	0	0	0	0	0	0	0		1	137	86	86	20	0	0	1	1	1	0	0	1	1	3	3	1	4	5	6	2	1	0	0	0	0
19	1	HRL	2/5/2018 11:29	1	1	1.5	2018-02-21	2	1	0	1	0	0	0	0	1	0	0	0	0	0	0		1	133	80	80	18	0	1																0	0	0	0
47	1	HRL	2/5/2018 12:00	1	1	4.5	2018-02-05	98	0	0	1	0	0	0	1	0	0	0	0	0	0	0		1	122	77	80	18	0	0	1	1	1	0	0	1	0	3	3	1	4	5	6	1	1	0	0	0	0
34	2	HRL	2/9/2018 12:00	1	1	2.5	2018-02-09	3	0	0	1	0	0	1	0	0	0	0	0	0	0	0		1	170	102	90	20	0	0	1	1	1	0	0	1	1	3	3	1	4	5	6	2	1	0	0	0	0
26	1	HRL	2/21/2018 1:02	1	1	6.5	2018-02-21	2	1	0	1	0	0	0	1	0	0	0	0	0	0	0		1	116	90	78	18	0	0	1	1	1	0	0	1	1	3	3	1	4	5	6	2	4	0	0	0	0
52	1	HRL	2/21/2018 6:00	1	1	4.5	2018-02-21	1	1	0	1	0	0	0	0	0	0	0	0	1	0	0		1	200	110	80	20	0	0	1	1	1	0	0	1	1	3	3	1	4	5	6	1	1	0	0	0	0
31	1	HRL	2/19/2018 8:29	1	1		2018-02-19		1	0	1	0	0	1	0	0	0	0	0	0	0	0		1	139	90	66	18	0	0	1	1	1	0	0	1	0	3	3	1	4	5	6	1	1	0	0	0	0
25	1	HRL	2/17/2018 4:40	1	1		2018-02-17	3	1	0	1	0	0	1	0	0	0	0	0	0	0	0		1	150	94	107	20	0	0	1	1	1	0	0	1	0	3	3	1	4	5	6	1	1	0	0	0	0
26	2	HRL	2/23/2018 1:05	1	1		2018-02-23	3	1	0	1	0	0	0	1	0	0	0	0	0	0	0		1	103	66	90	18	0	0	1	1	1	0	0	1	0	3	3	1	4	5	6	1	1	0	0	0	0
42	2	HRL	2/23/2018 5:15	1	1		2018-02-23	2	1	1	1	0	0	1	0	0	0	0	0	0	0	0		1	99	72	82	17	0	0	1	1	1	0	0	1	0	3	3	1	4	5	6	1	1	0	0	0	0
65	1	HRL	2/23/2018 5:51	1	1		2018-02-23	1	1	0	0	0	0	1	0	0	0	0	0	0	0	0		1	136	83	66	18	0	0	1	1	1	0	0	1	0	3	3	1	4	5	6	1	1	0	0	0	0
37	1	HRL	2/25/2018 8:29	1	1		2018-02-25		0	0	1	0	0	1	0	0	0	0	0	0	0	0		1	152	99	77	22	0	0	1	1	1	0	0	1	1	3	3	1	4	5	6	1	1	0	0	0	0
23	1	HRL	3/12/2018 11:00	1	1	0.5	2018-03-11	3	0	0	1	0	0	0	0	1	0	0	0	0	0	0		1	157	83	80		0	1	1	1	1	0	0	1	0	3	3	1	4	5	6	1	3	0	0	0	0
3	2	HRL	2/13/2018 9:00	1	1	0.5	2018-02-13	1	0	0	1	0	1	0	0	1	0	0	0	0	0	0		1					1	1	1	1	1	0	0	1	0	3	3	1	4	5	6	4	8	0	0	0	0
22	2	HRL	3/10/2018 9:04	1	1	4	2018-03-10	2	1	0	0	0	0	0	0	0	0	1	0	0	0	0		1	131	87	70		0	0	1	1	1	0	0	1	0	3	3	1	4	5	6	1	2	0	0	0	0
49	1	HRL	2/14/2018 5:19	0	1	400	2018-02-13	1	1	0	0	0	0	1	0	0	0	0	0	0	0	0		1	128	94	86		0	1	1	1	1	0	0	1	1	3	3	1	2	2	5	3	1	0	0	0	0
30	1	HRL	2/8/2018 1:15	1	1	60	2018-02-08	1	0	0	0	1	0	1	0	0	0	0	0	0	0	0		1	101	62	71		0	1	1	1	1	0	0	1	1	3	3	1	4	5	6		1	1	0	0	0
30	1	HRL	2/8/2018 3:08	1	1	1.5	2018-02-08	2	0	0	1	0	0	1	0	0	0	0	0	0	0	0		1	141	86	86		0	0	1	1	1	0	0	1	1	3	3	1	4	5	6	2	1	0	0	0	0
52	1	HRL	3/12/2018 11:35	1	1		2018-03-08	3	0	0	1	0	0	0	1	0	0	0	0	0	0	0		1	157	83	80	20	0	0	1	1	1	0	0	1	0	3	3	1	4	5	6	1	3	0	0	0	0
6	2	HRL	3/10/2018 6:38	1	1	4	2018-03-10	1	0	0	0	1	0	0	0	1	0	0	0	0	0	0		1			90	18	0	0	1	1	1	0	0	1	0	3	3	1	4	5	6	1	5	0	0	0	0
10	1	HRL	3/10/2018 6:59	1	1		2018-03-10	1	0	0	1	0	0	0	0	1	0	0	0	0	0	0		1			96	20	0	0	1	1	1	0	0	1	0	3	3	1	4	5	6	1	3	0	0	0	0
42	1	HRL	3/10/2018 6:59	1	1	4.5	2018-03-10		1	0	1	0	0	1	0	0	0	0	0	0	0	0		1	132	91	91	18	0	0	1	1	1	0	0	1	0	3	3	1	4	5	6	1	1	0	0	0	0
34	1	HRL	3/10/2018 6:59	1	1		2018-03-10	3	0	0	1	0	0	0	1	0	0	0	0	0	0	0		1	111	59	65	18	0	0	1	1	1	0	0	1	1	3	3	1	4	5	6	1	1	0	0	0	0
52	1	HRL	3/10/2018 6:59	1	1		2018-03-10	3	1	0	1	0	0	1	1	0	0	0	0	0	0	0		1	116	91	88	18	1	0	1	1	1	0	0	1	0	3	3	1	4	5	6	1	5	0	0	0	0
4	2	HRL	3/10/2018 12:06	1	1		2018-03-10	1	1	0	1	0	0	0	0	1	0	0	0	0	0	0		1			126	18	0	0	1	1	1	0	0	1	1	3	3	1	4	5	6	2	1	0	0	0	0
25	2	HRL	3/10/2018 12:14	1	1	3.5	2018-03-10	3	0	0	1	0	0	0	0	1	0	0	0	0	0	0		1	105	66	86	22	0	0	1	1	1	0	0	1	1	3	3	1	4	5	6	1	1	0	0	0	0
20	2	HRL	3/10/2018 1:50	1	1	0.5	2018-03-10	1	1	0	0	1	0	0	0	0	1	0	0	0	0	0		1	114	67	88	18	0	0	1	1	1	0	0	1	1	3	3	1	4	5	6	2	4	0	0	0	0
16	2	HRL	3/10/2018 3:30	1	1		2018-03-10	2	1	0	1	0	0	0	0	1	0	0	0	0	0	0		1	136	80	80	22	0	0	1	1	1	0	0	1	0	3	3	1	4	5	6	1	2	0	0	0	0
2	2	HRL	3/9/2018 5:29	1	1		2018-03-09	0	1	0	1	0	0	0	0	0	0	0	0	0	0	1	child	1			80	24	1	1	1	1	1	0	0	1	1	3	3	1	4	5	6	1	3	0	0	0	0
19	1	HRL	3/9/2018 11:00	1	1	2	2018-03-09	2	1	0	1	0	0	1	0	0	0	0	0	0	0	0		1	110	66	71	20	0	0	1	1	1	0	0	1	1	3	3	1	4	5	6	1	1	0	0	0	0
21	1	HRL	3/9/2018 11:00	1	1	3.5		2	1	0	0	0	0	1	0	0	0	0	0	0	0	0		1	110	66	74	20	0	0	1	1	1	0	0	1	0	3	3	1	4	5	6	1	1	0	0	0	0
16	1	HRL	3/9/2018 11:41	1	1	3.5	2018-03-09		0	0	0	0	0	1	0	0	0	0	0	0	0	0		1	111	68	74	18	0	0	1	1	1	0	0	1	0	3	3	1	4	5	6	1	1	0	0	0	0
38	1	HRL	3/9/2018 11:35	1	1	2	2018-03-09	2	1	0	1	0	0	1	0	0	0	0	0	0	0	0		1	116	80	96	20	0	0	1	1	1	0	0	1	1	3	3	1	4	5	6	1	1	0	0	0	0
17	2	HRL	3/13/2018 8:29	1	1	1.5	2018-03-13	2	1	0	1	0	0	0	0	1	0	0	0	0	0	0		1	94	53	105	20	0	0	1	1	1	0	0	1	1	3	3	1	4	5	6	1	1	0	0	0	0
17	1	HRL	3/13/2018 8:29	1	1	1.5	2018-03-13	2	1	0	1	0	0	0	0	1	0	0	0	0	0	0		1	94	53	105	20	0	0	1	1	1	0	0	1	1	3	3		4	5	6	1	1	0	0	0	0
23	1	HRL	3/13/2018 9:59	1	1		2018-03-13	2	1	0	1	0	0	1	0	0	0	0	0	0	0	0		1	120	80	90	20	0	0	1	1	1	0	0	1	1	3	3	1	4	5	6	1	2	0	0	0	0
18	1	HRL	3/13/2018 2:00	1	1	2	2018-03-13	2	1	0	1	0	0	0	0	1	0	0	0	0	0	0		1	119	71	80	18	0	0	1	1	1	0	0		1	3	3	1	4	5	6	1	2	0	0	0	0
17	1	HRL	3/14/2018 9:00	1	1	1.5	2018-03-14	1	1	0	0	0	0	1	0	0	0	0	0	0	0	0		1	114	78	92	18	0	0	1	1	1	0	0	1	1	3	3	1	4	5	6	1	1	0	0	0	0
16	1	HRL	3/15/2018 9:00	1	1	1.5	2018-03-14	2	1	0	0	0	0	1	0	0	0	0	0	0	0	0		1	121	69	96		0	0	1	1	1	0	0	1	1	3	3	1	4	5	6	1	1	0	0	0	0
4	1	HRL	3/14/2018 8:00	1	1	1.5	2018-03-14	1	1	0	0	0	0	0	0	1	0	0	0	0	0	0		1			98	20	0	0	1	1	1	0	0	1	1	3	3	1	4	5	6	1	2	0	0	0	0
62	1	HRL	3/13/2018 9:00	1	1	5	2018-03-13	1	1	0	0	0	0	1	0	0	0	0	0	0	0	0		1	158	104	86	18	1	0	1	1	1	0	0	1	1	3	3	1	4	5	6	1	3	0	0	0	0
1.8	2	HRL	3/13/2018 7:20	1	1	0.2	2018-03-01	0	0	0	0	1	0	0	0	0	0	0	0	0	0	1	child	1					0	0	1	1	1	0	0	1	0	3	3	1	4	5	6	1	2	0	0	0	0
18	1	HRL	3/14/2018 3:59	1	1	6	2018-03-14	1	1	0	0	0	0	0	0	0	0	1	0	0	0	0		1	133	74	93		0	1	1	1	1	0	0	1	1	3	3	1	4	5	6	1	3	0	0	0	0
12	1	HRL	3/13/2018 6:59	1	1	1	2018-03-13	2	0	0	1	0	0	0	0	1	0	0	0	0	0	0		1	110	88	118	28	0	0	1	1	1	0	0	1	1	3	3	1	4	5	6	1	2	0	0	0	0
12	1	HRL	3/13/2018 4:40	1	1	0.5	2018-03-13	2	0	0	1	0	0	0	0	1	0	0	0	0	0	0		1				23	0	0	1	1	1	0	0	1	0	3	3	1	4	5	6	1	2	0	0	0	0
17	1	HRL	3/14/2018 2:19	1	1	60	2018-03-14	2	1	0	0	0	0	0	0	1	0	0	0	0	0	0		1					0	1	0	0	2	0	1	1	1	3	3	1	2	1	3	1	2	0	0	0	0
19	2	HRL	3/15/2018 12:16	1	1		2018-03-14	2	0	0	1	0	0	1	0	0	0	0	0	0	0	0		1	112	63	76	20	0	0	1	1	1	0	0	1	0	3	3	1	4	5	6	1	2	0	0	0	0
2	2	HRL	3/14/2018 6:59	1	1		2018-03-14	0	1	0	1	0	0	0	0	0	0	0	0	0	0	1	child	1			90	28	0	0	1	1	1	0	0	1	0	3	3	1	4	5	6	1	3	0	0	0	0
23	1	HRL	3/15/2018 8:00	1	1		2018-03-15	2	1	0	1	0	0	1	0	0	0	0	0	0	0	0		1	132	87	79	26	0	0	1	1	1	0	0	1	0	3	3	1	4	5	6	1	2	0	0	0	0
6	1	HRL	3/15/2018 3:45	1	1	1	2018-03-08	0	0	0	0	0	0	0	0	1	0	0	0	0	0	0		1			80	22	0	0	1	1	1	0	0	1	1	3	3	1	4	5	6	1	3	0	0	0	0
14	2	HRL	3/15/2018 4:50	1	1	1.5	2018-03-15	2	1	0	0	0	0	0	0	1	0	0	0	0	0	0		1	124	79	95		0	1	1	1	1	0	0	1	0	3	3	1	4	5	6	1	1	0	0	0	0
4	2	HRL	3/16/2018 11:29	1	1	1.5	2018-03-15	1	0	0	1	0	0	0	0	1	0	0	0	0	0	0		1			80	18	0	0	1	1	1	0	0	1	0	3	3	1	4	5	6	1	2	0	0	0	0
34	1	HRL	3/19/2018 7:30	1	1	2.5	2018-03-19	1	1	0	1	0	0	1	0	0	0	0	0	0	0	0		1	139	72	96	20	0	0	1	1	1	0	0	1	1	3	3	1	4	5	6	1	1	0	0	0	0
40	1	HRL	3/16/2018 6:00	1	1		2018-03-16	99	1	0	1	0	0	1	0	0	0	0	0	0	0	0		1	133	95	68	20	0	0	1	1	1	0	0	1	1	3	3	1	4	5	6	1	1	0	0	0	0
									0	0	0	0	0	0	0	0	0	0	0	0	0	0									1	1	1	0	0	1	0	3	3	1	4	5	6	2	4	0	0	0	0
									0	0	0	0	0	0	0	0	0	0	0	0	0	0																								0	0	0	0
14	1	HRL	3/19/2018 1:30	1	1	2	2018-03-19	2	0	0	1	0	0	0	0	1	0	0	0	0	0	0		1					0	0	1	1	1	0	0	1	0		3	1	4	5	6	1	3	0	0	0	0
10	1	HRL	3/19/2018 9:30	1	0	1	2018-03-19	1	1	1	0	0	0	0	0	1	0	0	0	0	0	0		1			90		0	1	1	1	1	0	0	1	0	3	3	1	4	5	6	1	3	0	0	0	0
13	2	HRL	3/19/2018 11:00	1	1	1	2018-03-19	2	0	1	0	0	0	0	0	1	0	0	0	0	0	0		1	99	58	68		1	1	1	1	1	0	0	1	1	3	3	1	4	5	6	2	3	0	0	0	0
44	1	HRL	3/19/2018 9:00	1	1	0.5	2018-03-19	1	1	0	0	0	0	1	0	0	0	0	0	0	0	0		1	120	80	86		0	1	1	1	1	0	0	1	0	3	3	1	4	5	6	1	1	0	0	0	0
49	2	HRL	3/18/2018 10:14	1	1	1.5	2018-03-18	3	1	1	1	0	0	1	0	0	0	0	0	0	0	0		1	167	94	98		0	0	1	1	1	0	0	1	0	3	3	1	4	5	6	1	1	0	0	0	0
32	1	HRL	3/19/2018 2:35	1	1	2.5	2018-03-18	2	1	0	0	1	0	0	1	0	0	0	0	0	0	0		1	120	74	90		0	0	1	1	1	0	0	1	1	3	3	1	4	5	6	1	1	0	0	0	0
16	2	HRL	3/18/2018 11:26	1	1	1	2018-03-18	2	1	1	1	0	0	0	0	1	0	0	0	0	0	0		1	104	75	112		0	0	1	1	1	0	0	1	0	3	3	1	4	4	6	1	2	0	0	0	0
46	2	HRL	3/18/2018 9:38	1	1	1	2018-03-16	2	1	0	1	0	0	1	0	0	0	0	0	0	0	0		1	113	76	77		0	1	1	1	1	0	0	1	0	3	3	1	4	5	6	1	2	0	0	0	0
3	1	HRL	3/17/2018 8:10	1	1	1.5	2018-03-17	1	1	0	0	0	0	0	0	1	0	0	0	0	0	0		1			99		0	0	1	1	1	0	0	1	0	3	3	1	4	5	6	1	2	0	0	0	0
80	2	HRL	3/17/2018 8:26	1	1	3	2018-03-17	1	1	0	0	0	0	1	0	0	0	0	0	0	0	0		1	173	123	73		0	0	1	1	1	0	0	1	1	3	3	1	4	5	6	2	1	0	0	0	0
37	1	HRL	3/20/2018 11:23	1	1	5	2018-03-18	2	1	0	0	1	0	1	0	0	0	0	0	0	0	0		1					0	0	0	1	1	0	0	1	0	3	3	1	4	5	6	1	1	0	0	0	0
11	1	HRL	3/18/2018 12:00	1	1	1	2018-03-18	1	0	0	0	1	0	0	0	1	0	0	0	0	0	0		1					0	0	1	1	1	0	0	1	0	3	3	1	4	5	6	1	3	0	0	0	0
4	2	HRL	3/16/2018 11:15	1	1	1	2018-03-16	1	1	0	1	0	0	0	0	1	0	0	0	0	0	0		1					0	0	1	1	1	0	0	1	0	3	3	1	4	5	6	1	2	0	0	0	0
45	2	HRL	3/15/2018 9:59	1	1		2018-03-13	1	1	0	0	0	0	0	0	0	1	0	0	0	0	0		1	123	78			0	1	1	1	1	0	0	1	0	3	3	1	4	5	6	1	5	0	0	0	0
12	1	HRL	3/21/2018 5:00	1	1	4	2018-03-17	1	0	1	0	0	0	0	0	1	0	0	0	0	0	0		1					0	0	1	1	1	0	0	1	1	3	3	1	4	5	6	1	3	0	0	0	0
12	1	HRL	3/17/2018 12:03	1	1	5	2018-03-17	2	1	0	1	0	0	0	0	1	0	0	0	0	0	0		1					0	0	1	1	1	0	0	1	1	3	3	1	4	5	6	1	3	0	0	0	0
4	2	HRL	3/21/2018 9:00	1	1	0.5	2018-03-21	1	1	0	1	0	0	0	0	1	0	0	0	0	0	0		1					0	0	1	1	1	0	0	1	1	3	3	1	4	5	6	1	1	0	0	0	0
5	1	HRL	3/21/2018 9:01	1	1	0.5	2018-03-21	1	1	0	0	0	0	0	0	1	0	0	0	0	0	0		1			100		0	0	1	1	1	0	0	1	1	3	3	1	4	5	6	1	3	0	0	0	0
16	1	HCP	3/1/2018 9:16	0	1	9	2018-03-01	2	1	0	1	0	0	0	0	1	0	0	0	0	0	0		1	115	70	90	26	1	0	1	1	1	0	0	1	1	3	3	1	4	5	6	3	1	0	0	0	0
23	2	HCP	3/1/2018 12:59	1	1	7	2018-03-01	2	0	0	1	0	0	1	0	0	0	0	0	0	0	0		1	110	65	87	24	1	0	1	1	1	0	0	1	1	3	3	1	4	5	6	3	1	0	0	0	0
41	1	HCP	3/7/2018 8:00	1	1	4	2018-03-07	3	0	0	1	0	0	0	1	0	0	0	0	0	0	0		1	150	80	78	22	1	0	1	1	1	0	0	1	1	3	3	1	4	5	6	2	5	0	0	0	0
30	1	HCP	3/7/2018 2:29	0	1	8	2018-03-07	2	1	0	1	0	0	1	0	0	0	0	0	0	0	0		1	130	70	86	21	1	0	1	1	1	0	0	1	1	3	3	1	4	5	6	3	98	0	0	0	0
26	1	HCP	3/10/2018 11:00	0	1	9	2018-03-10	2	1	0	1	0	0	1	0	0	0	0	0	0	0	0		1	100	50	92	25	1	0	1	1	1	0	0	1	1	3	3	1	2	3	4	3	1	1	1	1	0
33	1	HCP	3/10/2018 3:00	0	1	3	2018-03-10	2	1	0	1	0	0	0	1	0	0	0	0	0	0	0		1	140	90	82	23	1	0	1	1	1	0	0	1	1	3	3	1	4	5	6	1	2	0	0	0	0
21	1	HCP	3/13/2018 9:30	0	1	12	2018-03-13	2	0	0	1	0	0	1	0	0	0	0	0	0	0	0		1	150	85	100	26	1	0	1	1	1	0	0	1	1	3	3	1	4	5	6	3	1	0	0	0	0
73	1	HCP	3/15/2018 2:29	0	1	9	2018-03-14	2	1	0	1	0	0	1	0	0	0	0	0	1	0	0		1	160	90	84	20	1	1	1	1	1	0	0	1	1	3	3	1	4	5	6	3	1	0	0	0	0
29	2	HCP	3/16/2018 8:29	0	1	3	2018-03-16	3	1	0	1	0	0	0	0	0	1	0	0	0	0	0		1	110	60	92	20	1	0	1	1	2	0	1	1	0	3	3	1	4	5	6	1	2	0	1	1	0
52	1	HRL	3/26/2018 8:29	1	1	5	2018-03-25	2	1	0	0	1	0	0	1	0	0	0	0	0	0	0		1	150	68	49		0	1	1	1	1	0	0	1	0	3	3	1	4	5	6	1	2	0	0	0	0
80	1	HRL	3/26/2018 9:20	1	1	8	2018-03-06	0	1	0	0	0	0	0	0	0	0	0	0	1	0	0		1	129	73	74		0	1	1	1	1	0	0	1	0	3	3	1	4	5	6	1	3	0	0	0	0
31	1	HRL	3/28/2018 3:59	1	1	3.5	2018-03-28	1	1	0	0	0	0	1	0	0	0	0	0	0	0	0		1	151	108	92		0	0	1	1	1	0	0	1	1	3	3	1	4	5			1	0	0	0	0
26	1	HRL	3/28/2018 11:00	1	1		2018-03-28	1	0	0	0	1	0	1	0	0	0	0	0	0	0	0		1	141	101	95		0	0	1	1	1	0	0	1	1	3	3	1	4	5	6	1	1	0	0	0	0
24	1	HRL	3/28/2018 10:52	1	1	0.5	2018-03-28	2	1	0	0	1	0	1	0	0	0	0	0	0	0	0		1	121	86	72		0	0	1	1	1	0	0	1	1	3	3	1	4	5	6	2	1	0	0	0	0
6		HRL	3/28/2018 10:30	1	1	1	2018-03-28	1	1	0	1	0	0	0	0	1	0	0	0	0	0	0		1					0	0	1	1	1	0	0	1	1	3	3	1	4	5	6	1	1	0	0	0	0
33	1	HRL	3/26/2018 11:02	1	1	2	2018-03-23	2	1	0	0	1	0	1	0	0	0	0	0	0	0	0		1	153	92	64		0	0	1	1	1	0	0	1	0	3	3	1	4	5	6	1	1	0	0	0	0
3	1	HRL	3/27/2018 10:09	1	1	4	2018-03-27	1	0	0	1	0	0	0	0	1	0	0	0	0	0	0		1					0	0	1	1	1	0	0	1	0	3	3	1	4	5	6	1	2	0	0	0	0
25	1	HRL	3/27/2018 11:55	1	1	3	2018-03-21	1	1	0	0	0	0	0	1	0	0	0	0	0	0	0		1	123	65	72		0	1	1	1	1	0	0	1	1	3	3	1	4	5	6	1	2	0	0	0	0
2	2	HRL	3/23/2018 11:32	1	1	1	2018-03-23	0	1	0	0	0	0	0	0	0	0	0	0	0	0	1	child	1					0	0	1	1	1	0	0	1	1	3	3	1	4	5	6	1	2	0	0	0	0
33	1	HRL	3/22/2018 9:00	1	1	1.5	2018-03-22	2	0	0	1	0	0	1	0	0	0	0	0	0	0	0		1	148	89	84		0	0	1	1	1	0	0	1	1	3	3	1	4	5	6	1	1	0	0	0	0
34	1	HRL	3/22/2018 9:00	1	1		2018-03-21	2	0	0	0	0	0	0	1	0	0	0	0	0	0	0		1	147	70	91		0	0	1	1	1	0	0	1	0	3	3	1	4	5	6	1	3	0	0	0	0
14	1	HRL	3/23/2018 12:00	1	1	3	2018-03-21	2	0	0	1	0	0	0	0	1	0	0	0	0	0	0		1	121	64	84		0	1	1	1	1	0	0	1	0	3	3	1	4	5	6	1	3	0	0	0	0
23	1	HRL	3/23/2018 6:06	1	1	2	2018-03-23	2	1	0	1	0	0	1	0	0	0	0	0	0	0	0		1	156	73	82		0	0	1	1	1	0	0	1	1	3	3	1	4	5	6	1	1	0	0	0	0
16	2	HRL	3/23/2018 6:08	1	1	1.5	2018-03-23	2	0	0	1	1	0	0	0	1	0	0	0	0	0	0		1	116	74	112		0	0	1	1	1	0	0	1	1	3	3	1	4	5	6	1	1	0	0	0	0
22	1	HRL	3/22/2018 9:59	1	1	2.5	2018-03-22	2	1	1	0	1	0	0	1	0	0	0	0	0	0	0		1	116	67	67		0	0	1	1	1	0	0	1	1	3	3	1	4	5	6	1	1	0	0	0	0
31	1	HRL	3/22/2018 5:02	1	1	2.5	2018-03-22	2	1	0	0	0	0	0	1	0	0	0	0	0	0	0		1	137	88	106		0	0	1	1	1	0	0	1	1	3	3	1	4	5	6	1	2	0	0	0	0
28	1	HRL	3/22/2018 4:05	1	1	2.5	2018-03-22	1	0	0	1	0	0	0	1	0	0	0	0	0	0	0		1	187	100	117	20	0	0	1	1	1	0	0	1	1	3	3	1	4	5	6	1	2	0	0	0	0
36	2	HCP	3/16/2018 12:59	1	1	27	2018-03-16	3	0	1	1	0	0	0	1	0	0	0	0	0	0	0		1	110	65	78	24	1	0	1	1	1	0	0	1	1	3	3	1	4	5	6	3	1	0	0	0	0
48	2	HCP	3/16/2018 12:59	1	1	27	2018-03-16	3	0	0	1	0	0	0	1	0	0	0	0	0	0	0		1	130	70	76	22	1	0	1	1	1	0	0	1	1	3	3	1	4	5	6	3	1	0	1	0	0
36	1	HCP	3/16/2018 3:14	0	1	6	2018-03-16	2	1	0	1	0	0	1	0	0	0	0	0	0	0	0		1	140	80	87	19	1	0	1	1	1	0	0	1	1	3	3	1	4	5	6	3	1	0	0	1	0
29	1	HCP	3/1/2018 12:59	1	1	7	2018-03-01	3	1	0	1	0	0	0	1	0	0	0	0	0	0	0		1	140	90	110	27	1	0	1	1	1	0	0	1	1	3	3	1	3	4	4	3	1	0	0	0	1
31	1	HCP	3/18/2018 10:09	0	1	9	2018-03-18	2	1	0	1	0	0	1	0	0	0	0	0	0	0	0		1	115	65	97	25	1	0	1	1	1	0	0	1	1	3	3	1	4	5	6	3	1	0	0	0	0
55	1	HCP	3/19/2018 6:59	0	1	1	2018-03-19	2	1	0	1	0	0	1	0	0	0	0	0	0	0	0		1	150	90	96	22	1	0	1	1	1	0	0	1	1	3	3	1	4	5	6	3	4	1	0	0	0
58	1	HCP	3/21/2018 9:00	0	1	3	2018-03-21	2	1	0	1	0	0	1	0	0	0	0	0	0	0	0		1	170	100	82	23	1	0	1	1	1	0	0	1	1	3	3	1	4	5	6	3	4	1	0	0	0
23	2	HRL	3/22/2018 12:59	1	1		2018-03-22	1	1	0	1	0	0	1	0	0	0	0	0	0	0	0		1	137	74	107	20	0	0	1	1	1	0	0	1	1	3	3	1	4	5	6	1	3	0	0	0	0
35	1	HRL	3/25/2018 9:49	1	1		2018-03-25	99	1	0	1	0	0	1	0	0	0	0	0	0	0	0		1	137	89	91	20	0	0	1	1	1	0	0	1	0	3	3	1	4	5	6	1	1	0	0	0	0
70	1	HRL	3/25/2018 10:54	1	1		2018-03-25	99	0	0	1	0	0	0	0	0	0	0	0	1	0	0		1	101	59	82	20	0	0	1	1	1	0	0	1	0	3	3	1	4	5	6	1	1	0	0	0	0
70	1	HRL	3/25/2018 6:59	1	1		2018-03-25	99	1	0	1	0	0	0	0	0	0	0	0	1	0	0		1	183	93	55	20	0	0	1	1	1	0	0	1	1	3	3	1	4	5	6	1	1	0	0	0	0
31	1	HRL	3/25/2018 11:00	1	1		2018-03-25	98	1	0	1	0	0	1	0	0	0	0	0	0	0	0		1	118	82	123	20	0	0	1	1	1	0	0	1	1	3	3	1	4	5	6	1	2	0	0	0	0
19	1	HRL	3/25/2018 7:30	1	1		2018-03-25	2	1	0	1	0	0	0	1	0	0	0	0	0	0	0		1	121	71	67	18	0	0	1	1	1	0	0	1	0	3	3	1	4	5	6	1	1	0	0	0	0
4	1	HRL	3/30/2018 7:04	1	1	5	2018-03-30	1	1	0	1	0	0	0	0	1	0	0	0	0	0	0		1					0	0	1	1	1	0	0	1	0	3	3	1	4	5	6	1	1	0	0	0	0
27	1	HRL	3/30/2018 5:57	1	1	1	2018-03-30	2	1	0	0	0	0	1	0	0	0	0	0	0	0	0		1	120	65	59	18	0	0	1	1	1	0	0	1	0	3	3	1	4	5	6	1	3	0	0	1	0
30	2	HRL	3/30/2018 3:59	1	1	2.5	2018-03-30	3	0	0	1	0	0	0	1	0	0	0	0	0	0	0		1	123	95	86	20	0	0	1	1	1	0	0	1	1	3	3	1	4	5	6	1	1	0	0	0	0
11	2	HRL	3/30/2018 5:42	1	1	2	2018-03-30	2	0	1	0	0	0	0	0	1	0	0	0	0	0	0		1	110	81	94	26	0	0	1	1	1	0	0	1	1	3	3	1	4	5	6	1	2	0	0	0	0
33	1	HRL	3/21/2018 12:30	1	1		2018-03-21	99	1	0	1	0	0	1	0	0	0	0	0	0	0	0		1	146	82	75	20	1	0	1	1	1	0	0	1	1	3	3	1	4	5	6	1	2	0	0	0	0
15	1	HRL	3/21/2018 2:19	1	1		2018-03-21	2	0	0	1	0	0	0	0	1	0	0	0	0	0	0		1	135	85	93	18	0	0	1	1	1	0	0	1	0	3	3	1	4	5	6	1	3	0	0	0	0
38	2	HRL	3/21/2018 3:30	1	1		2018-03-22	1	0	0	1	0	0	1	0	0	0	0	0	0	0	0		1	126	101	92	18	0	0	1	1	1	0	0	1	1	3	3	1	4	5	6	1	1	0	0	0	0
45	1	HRL	3/22/2018 11:10	1	1		2018-03-22	98	1	0	1	0	0	0	1	0	0	0	0	0	0	0		1	108	50	75	18		0	1	1	1	0	0	1	1	3	3	1	4	5	6	1	3	0	0	0	0
24	1	HRL	3/22/2018 4:44	1	1		2018-03-22	3	0	0	1	0	0	0	0	1	0	0	0	0	0	0		1	125	72	85	20	0	0	1	1	1	0	0	1	1	3	3	1	4	5	6	1	3	0	0	0	0
77	1	HCP	3/16/2018 9:10	0	1	4	2018-03-14	2	1	0	1	0	0	0	0	0	0	0	0	1	0	0		1	170	110	69	19	1	1	1	1	1	0	0	1	0	3	3	1	4	5	6	1	3	0	0	0	0
31	2	HCP	3/26/2018 12:00	1	1	6	2018-03-26	3	0	1	1	0	0	0	1	0	0	0	0	0	0	0		1	110	65	82	23	1	0	1	1	1	0	0	1	1	3	3	1	4	5	6	3	1	0	0	1	0
26	1	HCP	3/27/2018 11:29	0	1	11	2018-03-27	2	1	0	1	0	0	0	1	0	0	0	0	0	0	0		1	120	70	86	21	1	0	1	1	1	0	0	1	1	3	3	1	4	5	6	3	2	0	0	0	0
18	1	HCP	3/29/2018 9:59	0	1	7	2018-03-29	2	1	0	1	0	0	0	0	1	0	0	0	0	0	0		1	125	75	85	21	1	0	1	1	1	0	0	1	1	3	3	1	4	5	6	2	2	0	0	0	0
18	2	HRL	4/25/2018 9:11	1	1	1.5	2018-03-26	3	1	0	1	0	0	0	0	1	0	0	0	0	0	0		1	118	100	106		0	0	1	1	1	0	0	1	1	3	3	1	4	5	6	1	1	0	0	0	0
75	2	HRL	3/23/2018 10:38	0	1	0.5	2018-03-23	0	1	0	0	0	0	1	0	0	0	0	0	0	0	0		1	92	50	128		0	0	0	2	2	0	0	1	1	3	3	2	2	2	2	3	1	0	0	0	0
20	2	HRL	3/29/2018 11:10	1	1	5	2018-03-29	2	1	0	0	0	0	1	0	0	0	0	0	0	0	0		1					1	1	1	1	1	0	0	1	0	3	3	1	4	5	6	4	8	0	0	0	0
49	1	HRL	3/29/2018 3:49	1	1	2	2018-03-29	3	0	0	1	0	0	0	1	0	0	0	0	0	0	0		1	115	72	83		0	0	1	1	1	0	0	1	1	3	3	1	4	5	6	1	2	0	0	0	0
6	1	HRL	3/29/2018 5:00	1	1	1	2018-03-29	1	0	0	1	0	0	0	0	1	0	0	0	0	0	0		1					0	1	1	1	1	0	0	1	0	3	3	1	4	5	6	1	3	0	0	0	0
75	1	HRL	3/29/2018 12:30	1	1	2.5	2018-02-28	1	1	0	1	0	0	0	0	0	0	0	0	1	0	0		1	139	68	63		0	1	1	1	1	0	0	1	0	3	3	1	4	5	6	1	2	0	0	0	0
24	2	HRL	3/26/2018 9:11	1	1	1.5	2018-03-26	3	0	0	1	0	0	1	0	0	0	0	0	0	0	0		1	140	96	97		0	0	1	1	1	0	0	1	1	3	3	1	4	5	6	1	1	0	0	0	0
27	1	HRL	3/30/2018 6:59	1	1	1.5	2018-03-30	3	0	0	1	0	0	0	0	1	0	0	0	0	0	0		1	152	83	95	21	0	0	1	1	1	0	0	1	1	3	3	1	4	5	6	3	1	0	0	0	0
29	1	HRL	3/31/2018 12:00	1	1	3	2018-03-30	3	1	0	1	0	0	0	0	0	0	1	0	0	0	0		1	123	66	87	18	0	0	1	1	1	0	0	1	1	3	3	1		5	6	1	1	0	0	0	0
35	1	HRL	3/31/2018 12:59	1	1	3	2018-03-31	2	0	0	1	0	0	0	1	0	0	0	0	0	0	0		1	139	79	86	18	0	0	1	1	1	0	0	1	1	3	3	1	4	5	6	2	1	0	0	0	0
	1	HRL	3/31/2018 2:45	1	1	4	2018-03-31		1	0	0	0	0	0	0	0	0	0	0	0	0	0		1	128	74	110	18	0	0	1	1	1	0	0	1	1	3	3	1	4	5	6	1	2	0	0	0	0
52	1	HRL	3/30/2018 9:01	1	1	1.5	2018-03-29		1	0	0	1	0	1	0	0	0	0	0	0	0	0		1	170	89	108		0	1	1	1	1	0	0	1	0	3	3	1	4	5	6	1	2	0	0	0	0
40	1	HRL	3/29/2018 9:08	1	1	1	2018-03-29		0	0	0	0	0	1	0	0	0	0	0	0	0	0		1					0	0	1	1	1	0	0	1	1	3	3	1	4	5	6	1	1	0	0	0	0
10	1	HRL	3/28/2018 4:30	1	1	0.5	2018-03-26	1	1	0	0	1	0	0	0	1	0	0	0	0	0	0		1					0	1	1	1	1	0	0	1	0	3	3	1	4	5	6	1	3	0	0	0	0
33	1	HRL	3/26/2018 10:20	1	1	0.5	2018-03-26	1	1	0	0	0	0	0	0	0	0	0	0	0	0	0		1	110	77	92		0	0	1	1	1	0	0	1	0	3	3	1	4	5	6	2	4	0	0	0	0
26	2	HRL	3/27/2018 12:20	1	1	0.5	2018-03-27	98	0	0	1	0	0	0	0	0	0	1	0	0	0	0		1	113	80	114		0	0	1	1	1	0		1	0	3	3		4	5	6	1	2	0	0	0	0
22	1	HRL	3/25/2018 5:18	1	1	4	2018-03-25	3	0	0	1	0	0	0	0	1	0	0	0	0	0	0		1	118	64	91	19	0	0	1	1	1	0	0	1	0	3	3	1	4	5	6	1	1	0	0	0	0
11	1	HRL	3/25/2018 1:11	1	1	1	2018-03-25	2	1	0	0	0	0	0	0	1	0	0	0	0	0	0		1	98	64	74		0	0	1	1	1	0	0	1	0	3	3	1	4	5	6		3	0	0	0	1
1	2	HRL	3/20/2018 9:01	1	1	0.5	2018-03-20	0	1	0	0	0	0	0	0	0	0	0	0	0	0	1	child	1					0	0	1	1	1	0	0	1	0	3	3	1	4	5	6	4	8	0	0	0	0
35	1	HRL	3/14/2018 11:45	1	1	120	2018-03-14	2	1	0	1	0	0	1	0	0	0	0	0	0	0	0		1	188	99	64	18	0	1	1	1	1	0	0	1	0	3	3	1	4	5	6	1	1	0	0	0	0
51	2	HRL	3/10/2018 3:27	1	1		2018-03-10	99	1	0	1	0	0	1	0	0	0	0	0	0	0	0		1	117	72	92	20	0	0	1	1	1	0	0	1	1	3	3	1	4	5	6	2	1	0	0	0	0
80	2	HRL	3/17/2018 8:26	1	1	3	2018-03-17	1	1	0	0	0	0	1	0	0	0	0	0	0	0	0		1	173	123	73		0	0	1	1	1	0	0	1	1	3	3	1	4	5	6	2	1	0	0	0	0
50	1	HRL	3/5/2018 7:30	1	1	5	2018-03-05	0	1	1	0	0	0	1	0	0	0	0	0	0	0	0		1	177	90	98	15	0	0	1	1	1	0	0	1	1	3	3	1	4	5	6	3	2	1	0	0	0
20	1	HRL	3/6/2018 2:19	1	1	40	2018-02-05	2	1	0	1	0	0	1	0	0	0	0	0	0	0	0		1	111	68	105	18	0	1	1	1	1	0	0	1	0	3	3	1	4	4	4	1	1	0	0	0	0
27	1	HRL	3/27/2018 3:00	1	1		2018-03-25	1	0	0	1	0	0	0	1	0	0	0	0	0	0	0		1	155	93	99		0	1	1	1	1	0	0	1	0	3	3	1	4	5	6	1	1	0	0	0	0
32	2	HRL	3/27/2018 3:00	1	1	6	2018-03-27	3	0	0	1	0	0	0	1	0	0	0	0	0	0	0		1	129	93	90	22	0	0	1	1	1	0	0	1	0	3	3	1	4	5	6	1	1	0	0	0	0
62	1	HRL	3/31/2018 9:59	1	1	2.5	2018-03-31	1	1	0	1	0	0	1	0	0	0	0	0	0	0	0		1	96	67	83		0	0	1	1	1	0	0	1	0	3	3	1	4	5	6	1	1	0	0	0	0
28	1	HRL	3/31/2018 10:09	1	1		2018-03-31	2	0	0	1	0	0	0	1	0	0	0	0	0	0	0		1					0	0	1	1	1	0	0	1	1	3	3	1	4	5	6	1	2	0	0	0	0
28	1	HRL	3/29/2018 1:30	1	1	4	2018-03-29	1	1	0	0	0	0	1	0	0	0	0	0	0	0	0		1	125	67	59	20	0	0	1	1	1	0	0	1	0	3	3	1	4	5	6	1	1	0	0	0	0
56	1	HRL	3/27/2018 8:00	1	1				0	0	0	0	0	0	0	0	0	0	0	0	0	0		1	119	79	79	18	0	0	1	1	1	0	0	1	1	3	3	1	4	5	6	1	1	0	0	0	0
37	1	HRL	3/27/2018 7:38	1	1	4	2018-03-27	1	1	0	1	0	0	1	0	0	0	0	0	0	0	0		1	141	75	81	18	0	0	1	1	1	0	0	1	1	3	3	1	4	5	6	1	3	0	0	0	0
27	1	HRL	3/27/2018 3:59	1	1	3	2018-03-27	2	1	1	0	1	0	0	1	0	0	0	0	0	0	0		1	131	93	99	20	0	0	1	1	1	0	0	1	1	3	3	1	4	5	6	1	1	0	0	0	0
24	1	HRL	3/27/2018 2:00	1	1	3.5	2018-03-27	3	0	0	1	0	0	0	0	0	0	1	0	0	0	0		1	131	76	84		0	0	1	1	1	0	0	1	1	3	3	1	4	5	6	1	1	0	0	0	0
27	1	HRL	3/27/2018 3:00	1	1		2018-03-25	1	0	0	1	0	0	0	1	0	0	0	0	0	0	0		1	155	93	99		0	1	1	1	1	0	0	1	1	3	3	1	4	5	6	1	1	0	0	0	0
19	1	HCP	4/1/2018 5:00	0	1	2	2018-04-01	2	1	0	0	1	0	0	0	1	0	0	0	0	0	0		1	115	70	93	21	1	0	1	1	1	0	0	1	1	3	3	1	4	5	6	3	1	0	0	1	0
31	1	HCP	4/1/2018 5:00	0	1	2	2018-04-01	2	1	0	1	0	0	1	0	0	0	0	0	0	0	0		1	130	75	88	20	1	0	1	1	1	0	0	1	1	3	3	1	4	5	6	3	1	0	0	1	0
37	1	HCP	3/31/2018 3:59	1	1	12	2018-03-31	3	0	0	1	0	0	0	0	0	0	1	0	0	0	0		1	140	80	89	23	1	0	1	1	1	0	0	1	1	3	3	1	4	5	6	3	1	1	0	0	0
30	1	HCP	3/24/2018 2:00	0	1	39	2018-03-23	2	1	0	1	0	0	1	0	0	0	0	0	0	0	0		1	130	80	86	20	1	1	1	1	1	0	0	1	1	3	3	1	4	5	6	3	1	0	0	0	0
59	1	HCP	3/14/2018 11:25	0	1	7	2018-03-24	2	1	0	1	0	0	1	0	0	0	0	0	0	0	0		1	180	110	78	21	1	1	1	1	1	0	0	1	1	3	3	1	4	5	6	3	4	0	0	0	0
22	1	HCP	4/7/2018 9:59	0	1	8	2018-04-07	2	1	0	1	0	0	1	0	0	0	0	0	0	0	0		1	110	65	102	26	1	0	1	1	1	0	0	1	1	3	3	1	4	5	6	3	1	0	0	1	0
38	1	HCP	4/9/2018 6:59	1	1	13	2018-04-09	3	0	1	1	1	0	0	1	0	0	0	0	0	0	0		1	150	80	87	21	1	0	1	1	1	0	0	1	1	3	3	1	4	5	6	3	1	0	0	1	0
36	1	HCP	4/10/2018 2:29	0	1	7	2018-04-10	2	1	0	1	0	0	1	0	0	0	0	0	0	0	0		1	120	70	79	21	1	0	1	1	1	0	0	1	1	3	3	1	4	5	6	3	1	0	0	0	0
20	1	HCP	4/10/2018 2:29	0	1	7	2018-04-10	2	1	0	1	0	0	1	0	0	0	0	0	0	0	0		1	110	65	98	25	1	0	1	1	1	0	0	1	1	3	3	1	4	5	6	3	1	0	0	1	0
23	1	HLD	3/21/2018 3:17	1	1		2018-03-21	2	0	1	0	1	0	0	1	0	0	0	0	0	0	0		1	114	78	76		0	0	1	1	1		0	1	1	3	3	1	4	5	6	1	1	0	0	0	0
									0	0	0	0	0	0	0	0	0	0	0	0	0	0																								0	0	0	0
38	1	HRL	4/1/2018 10:30	1	1		2018-04-01	98	0	0	1	0	0	1	0	0	0	0	0	0	0	0		1	118	90	110	20	1	0	1	1	1	0	0	1	1	3	3	1	4	5	6	1	2	0	0	0	0
39	2	HRL	4/1/2018 11:29	1	1		2018-04-01	99	0	0	1	0	0	1	0	0	0	0	0	0	0	0		1	130	82	80	18	0	0	1	1	1	0	0		0	3	3	1	4	5	6	1	1	0	0	0	0
38	1	HRL	4/1/2018 11:29	1	1	7	2018-04-01	3	1	1	1	0	0	0	1	0	0	0	0	0	0	0		1	138	102	103	18	0	0	1	1	1	0	0	1	0	3	3	1	4	5	6	1	1	0	0	1	0
41	1	HRL	4/1/2018 11:29	1	1		2018-04-01	3	1	0	1	0	0	0	1	0	0	0	0	0	0	0		1	110	65	90	20	0	0	1	1	1	0	0	1	0	3	3	1	4	5	6	1	1	0	0	0	0
32	1	HRL	4/4/2018 10:21	1	1	6	2018-04-04	2	1	0	1	0	0	1	0	0	0	0	0	0	0	0		1	128	78	86	20	0	0	1	1	1	0	0	1	1	3	3	1	4	5	6	2	12	0	0	0	0
65	1	HRL	4/4/2018 8:29	1	1	4	2018-04-04	1	1	0	0	0	0	1	1	0	0	0	0	0	0	0		1	140	72	72	18	0	0	1	1	2	0	0	1	1	3	3	1	4	5	6	3	1	0	0	0	0
38	1	HRL	4/4/2018 8:29	1	1		2018-04-04		1	0	1	0	0	1	0	0	0	0	0	0	0	0		1	113	85	89	18	0	0	1	1	1	0	0	1	1	3	3	1	4	5	6	1	2	0	0	0	0
41	1	HRL	4/3/2018 7:27	1	1	6	2018-04-03	99	1	1	0	1	0	0	1	0	0	0	0	0	0	0		1	121	84	101	20	0	0	1	1	1	0	0	1	1	3	3	1	4	5	6	1	1	0	0	0	0
47	1	HRL		1	1	1.5	2018-04-05	1	1	0	0	0	0	1	0	0	0	0	0	0	0	0		1	134	74	85	20	0	0	1	1	1	0	0	1	1	3	3	1	4	5	6	1	2	0	0	0	0
1	2	HRL	4/5/2018 10:41	1	1	0.5	2018-04-05	0	1	0	0	0	0	0	0	0	0	0	0	0	0	1	child	1					1	0	1	1	1	0	0	1	1	3	3	1	4	5	6	1	3	0	0	0	0
7	2	HRL	4/6/2018 7:17	1	1		2018-04-06	1	1	0	0	0	0	0	0	1	0	0	0	0	0	0		1			118	20	0	0	1	1	1	0	0	1	1	3	3	1	4	5	6	2	5	0	0	0	0
17	1	HRL	4/6/2018 8:00	1	1	2	2018-04-06	2	0	0	0	0	0	0	0	1	0	0	0	0	0	0		1	114	66	119	22	0	0	1	1	1	0	0	1	1	3	3	1	4	5	6	2	3	0	0	0	0
18	2	HRL	4/6/2018 9:30	1	1	3	2018-04-06	2	0	0	1	0	0	0	0	1	0	0	0	0	0	0		1				22	0	0	1	1	1	0	0	1	1	3	3	1	4	5	6	1	1	0	0	0	0
30	1	HRL	4/6/2018 8:00	1	1	8	2018-04-06	1	1	0	0	0	0	1	0	0	0	0	0	0	0	0		1	142	90	91	18	0	0	1	1	1	0	0	1	1	3	3	1	4	3	6	1	1	0	0	0	0
43	1	HRL	4/6/2018 4:20	1	1	6	2018-04-06	1	1	0	0	0	0	1	0	0	0	0	0	0	0	0		1	134	80	68		0	0	1	1	1	0	0	1	1	3	3	1	4	5	6	2	4	0	0	0	0
25	1	HRL	4/7/2018 9:59	1	1		2018-04-07	3	1	0	1	0	0	0	0	1	0	0	0	0	0	0		1	107	65	76	18	0	0	1	1	1	0	0	1	1	3	3	1	4	5	6	3	2	0	0	0	0
27	1	HRL	4/7/2018 11:50	1	1		2018-04-07	3	0	0	1	0	0	0	0	1	0	0	0	0	0	0		1	112	62	66		0	0	1	1	1	0	0	1	1	3	3	1	4	5	6	3	1	0	0	0	0
60	1	HRL	4/7/2018 6:59	1	1	6	2018-04-07	1	1	0	0	0	0	1	0	0	0	0	0	0	0	0		1	122	75	73	22	0	0	1	1	1	0	0	1	1	3	3	1	2	2	3	1	1	0	0	0	0
35	1	HRL	4/9/2018 3:01	1	1	6	2018-04-09	2	0	0	1	0	0	0	0	0	0	1	0	0	0	0		1					0	0	1	1	1	0	0	1	0	3	3	1	4	5	6	4	8	0	0	0	0
18	2	HRL	4/9/2018 1:30	1	1		2018-04-08	2	0	0	0	0	0	0	0	1	0	0	0	0	0	0		1	91	35	81		0	0	1	1	1	0	0	1	0	3	3	1	4	5	6	1	2	0	0	0	0
30	2	HRL	4/9/2018 1:33	1	1	3.5	2018-04-09	3	0	0	1	0	0	1	0	0	0	0	0	0	0	0		1	116	97	81		0	0	1	1	1	0	0	1	1	3	3	1	4	5	6	1	1	0	0	0	0
22	2	HRL	4/7/2018 10:21	1	1	4	2018-04-07	1	0	0	0	1	0	1	0	0	0	0	0	0	0	0		1	129	85	82	20	0	0	1	1	1	0	0	1	1	3	3	1	4	5	6	3	1	0	0	0	0
24	1	HRL	4/7/2018 10:30	1	1	4	2018-04-07	1	0	1	0	0	0	1	0	0	0	0	0	0	0	0		1	137	79	98	18	0	0	1	1	1	0	0	1	1	3	3	1	4	5	6	1	1	0	0	0	0
29	2	HRL	4/8/2018 3:00	1	1	4	2018-04-08	3	0	0	1	0	0	0	1	0	0	0	0	0	0	0		1	128	75	71		0	0	1	1	1	0	0	1	0	3	3	1	4	5	6	1	1	0	0	0	0
3	1	HRL	4/8/2018 3:59	1	1	2	2018-04-08	1	0	0	1	0	0	0	0	1	0	0	0	0	0	0		1			80	20	0	0	1	1	1	0	0	1	1	3	3	1	4	5	6	1	1	0	0	0	0
65	1	HRL	4/8/2018 1:04	1	1	70	2018-04-07	3	0	0	1	0	0	0	1	0	0	0	0	0	0	0		1	158	97	98	18	0	1	1	1	1	0	0		0	3	3	1	4	5	6	1	1	0	0	0	0
40	1	HRL	4/8/2018 6:59	1	1	2.5	2018-04-08	1	1	0	1	0	0	0	0	0	0	1	0	0	0	0		1	147	67	80	20	0	0	1	1	1	0	0	1	1	3	3	1	4	5	6	3	1	0	0	0	0
1	1	HRL	4/8/2018 6:14	1	1	1	2018-04-08	0	0	0	0	0	0	0	0	0	0	0	0	0	0	1	child	1					0	0	1	1	1	0	0	1	1	3	3	1	4	5	6	1	3	0	0	0	0
38	1	HRL	4/8/2018 7:20	1	1	5	2018-04-08	2	0	0	1	0	0	1	0	0	0	0	0	0	0	0		1	147	95	72	24	0	0	1	1	1	0	0	1	0	3	3	1	4	5	6	1	3	0	0	0	0
19	2	HRL	4/8/2018 12:45	1	1	3.5	2018-04-08	2	0	0	1	0	0	0	1	0	0	0	0	0	0	0		1	126	66	99	20	0	1	1	2	1	0	0	1	1	3	3	1	3	4	6	1	1	1	0	0	0
24	1	HRL	4/8/2018 6:45	1	1	3	2018-04-08	2	0	0	1	0	0	1	0	0	0	0	0	0	0	0		1	115	61	79	20	0	0	1	1	1	0	0	1	1	3	3	1	4	5	6	1	1	0	0	0	0
24	2	HRL	4/8/2018 6:45	1	1	3	2018-04-08	2	1	0	0	1	0	1	0	0	0	0	0	0	0	0		1	133	81	90	20	0	0	1	1	1	0	0	1	1	3	3	1	4	5	6	1	1	0	0	0	0
27	1	HRL	4/5/2018 9:59	1	1	6	2018-04-04	1	1	0	0	0	0	1	0	0	0	0	0	0	0	0		1	121	62	68		0	1	1	1	1	0	0	1	0	3	3	1	4	5	6	1	3	0	0	0	0
42	1	HRL	4/5/2018 12:00	1	1	30	2018-03-25	2	1	0	0	1	0	0	1	0	0	0	0	0	0	0		1	99	63	80		0	1	1	1	1	0	0	1	0	3	3	1	4	5	6	1	1	0	0	0	0
32	1	HRL	4/3/2018 10:20	1	1	12	2018-03-23	1	0	0	0	0	0	1	0	0	0	0	0	0	0	0		1	146	91	80		0	0	1	1	1	0	0	1	0	3	3	1	4	5	6	1	1	0	0	1	0
6	1	HRL	4/7/2018 6:30	1	1		2018-04-07	1	1	0	0	0	0	0	0	1	0	0	0	0	0	0		1					0	0	1	1	1	0	0	1	0	3	3	1	4	5	6	1	5	0	0	0	0
52	1	HRL	4/4/2018 3:40	1	1	4	2018-03-24	2	0	0	0	0	0	1	0	0	0	0	0	0	0	0		1	109	73	119	16	0	1	1	1	1	0	0	1	0	3	3	1	4	5	6	1	1	0	0	0	0
35	1	HRL	4/9/2018 6:30	1	1	6	2018-04-09	1	0	0	1	0	0	0	1	0	0	0	0	0	0	0		1	130	76	85	20	0	0	1	1	1	0	0	1	0	3	3	1	4	5	6	1	1	0	0	0	0
15	1	HRL	4/9/2018 6:59	1	1		2018-04-09	2	1	0	0	1	0	0	0	1	0	0	0	0	0	0		1	135	85	83	24	0	0	1	1	1	0	0	1	1	3	3	1	4	5	6	2	3	0	0	0	0
37	2	HRL	4/10/2018 9:20	1	1	3	2018-04-10	2	0	1	0	0	0	1	0	0	0	0	0	0	0	0		1	118	82	59	20	0	0	1	1	1	0	0	1	1	3	3	1	4	5	6	2	3	0	0	0	0
11	1	HRL	4/10/2018 11:45	1	1	0.5	2018-04-02	2	1	0	0	0	0	0	0	1	0	0	0	0	0	0		1			92	24	0	1	1	1	1	0	0	1	0	3	3	1	4	5	6	2	3	0	0	0	0
30	2	HRL	4/10/2018 6:59	1	1	2.5	2018-04-10	1	1	0	0	0	0	1	0	0	0	0	0	0	0	0		1	167	132	118		0	0	1	1	1	0	0	1	1	3	3	1	4	5	6	3	1	0	0	0	0
45	1	HRL	4/11/2018 7:11	1	1	4	2018-04-11	1	1	0	0	0	0	1	0	0	0	0	0	0	0	0		1	134	77	64	20	0	0	1	1	1	0	0	1	1	3	3	1	4	5	6	1	1	0	0	0	0
32	2	HRL	4/11/2018 8:51	1	1		2018-04-11		0	0	0	0	0	1	0	0	0	0	0	0	0	0		1	138	101	81	20	0	0	1	1	1	0	0	1	0	3	3	1	4	5	6	1	1	0	0	0	0
29	2	HRL	4/11/2018 3:00	1	1	2	2018-04-11	3	0	0	1	0	0	0	1	0	0	0	0	0	0	0		1	113	70	90	20	0	0	1	1	1	0	0	1	0	3	3	1	4	5	6	1	1	0	0	0	0
26	1	HRL	4/10/2018 6:30	1	1	1.5	2018-04-11	3	1	0	1	0	0	0	0	0	0	1	0	0	0	0		1				20	0	0	1	1	1	0	0	1	1	3	3	1	4	5	6	1	1	0	0	0	0
28	1	HRL	4/12/2018 2:00	1	1		2018-04-12	3	1	0	0	0	0	0	0	0	0	1	0	0	0	0		1	110	80	88	20	0	0	1	1	1	0	0	1	1	3	3	1	4	5	6	1	2	0	0	0	0
49	2	HRL	4/12/2018 2:00	1	1	6	2018-04-12	2	1	0	0	0	0	1	0	0	0	0	0	0	0	0		1	151	114	115	20	0	0	1	1	1	0	0	1	1	3	3	1	4	5	6	3	2	0	0	0	0
50	1	HRL	4/12/2018 7:24	1	1	7	2018-04-12	2	1	0	0	0	0	1	0	0	0	0	0	0	0	0		1			108	20	0	0	1	1	1	0	0	1	1	3	3	1	4	5	6	2	12	0	0	0	0
42	2	HRL	4/12/2018 3:07	1	1	3	2018-04-12	2	1	0	1	0	0	0	1	0	0	0	0	0	0	0		1	137	87	76	24	0	0	1	1	1	0	0	1	0	3	3	1	4	5	6	1	3	0	0	0	0
13	1	HRL	4/12/2018 4:04	1	1	1.5	2018-04-11	1	0	0	1	0	0	0	0	1	0	0	0	0	0	0		1					0	0	1	1	1	0	0	1	0	3	3	1	4	5	6	1	3	0	0	0	0
2	2	HRL	4/13/2018 9:00	1	1	0.5	2018-04-13	0	0	0	1	0	0	0	0	0	0	0	0	0	0	1	child	1					0	0	1	1	1	0	0	1	0	3	3	1	4	5	6	1	3	0	0	0	0
28	2	HRL	4/14/2018 3:00	1	1		2018-04-13	2	0	0	0	0	0	1	0	0	0	0	0	0	0	0		1	137	80	92	20	0	0	1	1	1	0	0	1	1	3	3	1	4	5	6	1	1	0	0	0	0
6	1	HRL	4/14/2018 6:49	1	1	5	2018-04-14	1	0	0	0	1	0	0	0	1	0	0	0	0	0	0		1			87	17	0	0	1	1	1	0	0	1	1	3	3	1	4	5	6	1	1	0	0	0	0
39	1	HRL	4/13/2018 11:21	1	1		2018-04-13	2	0	0	0	0	0	0	1	0	0	0	0	0	0	0		1	137	87	91		0	0	1	1	1	0	0	1	0	3	3	1	4	5	6	4	8	0	0	0	0
16	1	HRL	4/13/2018 2:08	1	1	4.5	2018-04-13	2	1	0	0	1	0	0	0	1	0	0	0	0	0	0		1	99	68	70	17	0	0	1	1	1	0	0	1	1	3	3	1	4	5	6	2	5	0	0	0	0
30	1	HRL	4/13/2018 5:00	1	1	0.5	2018-04-13	3	0	0	1	0	0	1	0	0	0	0	0	0	0	0		1	126	86	69	20	0	0	1	1	1	0	0	1	0	3	3	1	4	5	6	2	4	0	0	0	0
19	2	HRL	4/13/2018 2:00	1	1	2	2018-04-13	2	0	0	1	0	0	0	0	1	0	0	0	0	0	0		1	119	82	103		0	0	1	1	1	0	0	1	1	3	3	1	4	5	6	1	1	0	0	0	0
26	1	HRL	4/13/2018 4:30	1	1	2.5	2018-04-13	3	1	0	1	0	0	1	0	0	0	0	0	0	0	0		1	142	95	94	18	0	0	1	1	1	0	0	1	1	3	3	1	4	5	6	1	1	0	0	0	0
11	1	HRL	4/13/2018 6:00	1	1		2018-04-13	2	0	0	1	0	0	0	0	1	0	0	0	0	0	0		1	115	90	96	20	0	0	1	1	1	0	0	1	0	3	3	1	4	5	6	1	3	0	0	0	0
47	1	HRL	4/13/2018 9:59	1	1		2018-04-13	1	1	0	0	0	0	1	0	0	0	0	0	0	0	0		1				18	0	0	1	1	1	0	0	1	1	3	3	1	4	5	6	3	2	0	0	0	0
47	2	HRL	4/13/2018 11:00	1	1	4	2018-04-13	1	1	0	1	0	0	1	0	0	0	0	0	0	0	0		1	126	83	80	20	0	0	1	1	1	0	0	1	0	3	3	1	4	5	6	1	2	0	0	0	0
24	1	HRL	4/14/2018 9:20	1	1		2018-04-14	2	1	0	0	0	0	1	0	0	0	0	0	0	0	0		1	124	73	65	20	0	0	1	1	1	0	0	1	1	3	3	1	4	5	6	1	1	0	0	0	0
40	1	HRL	4/14/2018 10:24	1	1	4.5	2018-04-14	2	1	0	0	0	0	1	0	0	0	0	0	0	0	0		1	135	77	104	26	0	0	1	1	1	0	0	1	1	3	3	1	4	5	6	1	1	0	0	0	0
50	1	HRL	4/14/2018 12:00	1	1	10	2018-04-14	3	0	0	1	0	0	1	0	0	0	0	0	0	0	0		1	96	69	73		0	0	0	2	2	0	1	1	1	3	3	1	4	5	6	3	1	0	0	0	0
86	1	HRL	4/14/2018 2:00	1	1	3.5	2018-03-30	1	1	0	0	0	0	0	0	0	0	0	0	1	0	0		1	135	84	106	20	0	1	1	1	1	0	0	1	0	3	3	1	4	5	6	1	1	0	0	0	0
19	2	HLD	11/19/2017 12:10	1	0	3	2017-11-18	2	0	0	0	0	1	0	0	0	0	1	0	0	0	0		1	96	64	96		0	0	1	1	1	0	0	1	1	3	3	1	4	5	6	3	1	0	0	0	0
50	1	HRL	4/14/2018 5:00	1	1	10	2018-04-14	0	1	0	0	0	0	1	0	0	0	0	0	0	0	0		1	122	78	82	18	0	0	1	1	1	0	0	1	1	3	3	1	4	5	6	3	1	0	0	0	0
70	2	HRL	4/14/2018 5:29	1	1	10	2018-04-14	0	1	0	0	0	0	1	0	0	0	0	0	0	0	0		1	166	103	81	20	0	0	1	1	1	0	0	1	1	3	3	1	4	5	6	1	1	0	0	0	0
6	1	HRL	4/14/2018 6:00	1	1		2018-04-14	1	0	0	1	0	0	0	0	1	0	0	0	0	0	0		1			108	26	0	0	1	1	1	0	0	1	1	3	3	1	4	5	6	1	5	0	0	0	0
26	1	HRL	4/14/2018 9:59	1	1	4	2018-04-14	1	1	0	0	0	0	1	0	0	0	0	0	0	0	0		1	116	82	92	24	0	0	1	1	1	0	0	1	1	3	3	1	4	5	6	1	1	0	0	1	0
19	1	HLD	11/19/2017 12:10	1	0	3	2017-11-18	2	0	0	0	0	1	0	0	0	0	1	0	0	0	0		1	86	64	96		0	0	1	1	1	0	0	1	1	3	3	1	4	5	6	3	1	0	0	0	0
31	1	HRL	4/14/2018 10:04	1	1	4.5	2018-04-14	2	0	0	1	0	0	0	1	0	0	0	0	0	0	0		1	128	77	76	18	0	0	1	1	1	0	0	1	1	3	3	1	4	5	6	1	1	0	0	0	0
25	2	HLD	12/31/2017 6:30	1	1	8	2017-12-31	1	0	0	0	1	0	0	0	0	1	0	0	0	0	0		1	130	60	78	20	0	0	1	1	1	0	0	1	1	3	3	1	4	5	6	3	1	0	0	0	0
29	1	HRL	4/14/2018 10:34	1	1	3	2018-04-14	1	0	0	1	0	0	1	0	0	0	0	0	0	0	0		1	154	104	98	18	0	0	1	1	1	0	0	1	1	3	3	1	4	5	6	1	1	0	0	0	0
35	1	HRL	4/15/2018 12:30	1	1	12	2018-04-15	2	1	0	1	0	0	1	0	0	0	0	0	0	0	0		1	140	89	87	20	0	0	1	1	1	0	0	1	1	3	3	1	4	5	6	1	1	0	0	0	0
49	1	HLD	11/13/2017 9:59	0	1			0	0	0	0	1	0	1	0	0	0	0	0	0	0	0		1	159	90	96	20	1	1	1	1	1	0	0	1	1	3	3	1	4	5	6	3	3	0	0	0	0
47	1	HRL	4/16/2018 10:01	1	1	1	2018-04-15	2	1	0	1	0	0	0	1	0	0	0	0	0	0	0		1	123	80	70		1	1	1	1	1	0	0	1	0	3	3	1	4	5	6	1	3	0	0	0	0
30	1	HLD	1/9/2018 7:41	1	0	3	2018-01-09	2	0	0	1	0	0	1	0	0	0	0	0	0	0	0		1	130	69	80		0	0	1	1	1	0	0	1	1	3	3	1	4	5	6	2	4	0	0	0	0
21	1	HLD	11/14/2017 8:00	1	1	4	2017-11-14	2	0	0	0	1	0	0	1	0	0	0	0	0	0	0		1	144	86	80	22	0	0	1	1	1	0	0	1	1	3	3	1	4	5	6	3	1	0	0	0	0
25	1	HLD	1/10/2018 12:06	1	1	10	2018-01-10	2	0	0	0	1	0	1	0	0	0	0	0	0	0	0		1	100	66	76	20	0	0	1	1	1	0	0	1	1	3	3	1	4	5	6	2	4	0	0	0	0
19	1	HLD	12/6/2017 7:30	1	0	0	2017-12-06	2	0	0	0	0	1	0	0	1	0	0	0	0	0	0		1	130	68	90	24	0	0	1	1	1	0	0	1	0	3	3	1	4	5	6	1	1	0	0	0	0
56	2	HRL	4/16/2018 8:29	1	1	80	2018-04-06	1	1	0	0	0	0	1	0	0	0	0	0	0	0	0		1	126	84	68		0	1	1	1	1	0	0	1	0	3	3	1	4	5	6	1	3	0	0	0	0
20	2	HRL	4/17/2018 3:01	1	1	1	2018-03-28	2	1	0	1	0	0	0	0	1	0	0	0	0	0	0		1	106	83	64		1	1	1	1	1	0	0	1	0	3	3	1	4	5	6	1	2	0	0	0	0
24	1	HRL	4/15/2018 3:00	1	1		2018-04-15	2	0	0	1	0	0	0	1	0	0	0	0	0	0	0		1	143	83	65	20	1	0	1	1	1	0	0	1	1	3	3	1	4	5	6	1	2	0	0	0	0
39	1	HRL	4/15/2018 10:56	1	1	80	2018-04-15	3	0	0	1	0	0	1	0	0	0	0	0	0	0	0		1	126	89	95	18	0	1	1	1	1	0	0	1	1	3	3	1	4	5	6	3	1	0	0	0	0
22	1	HRL	4/15/2018 6:59	1	1		2018-04-14	1	0	0	0	0	0	1	0	0	0	0	0	0	0	0		1	120	75	75	20	0	0																0	0	0	0
22	1	HRL	4/15/2018 6:59	1	1	30	2018-04-14	2	0	0	1	0	0	0	1	0	0	0	0	0	0	0		1	120	75	75	20	0	1	1	1	1	0	0	1	0	3	3	1	4	5	6	1	1	0	0	1	0
36	2	HRL	4/16/2018 2:00	1	1	4	2018-04-16	2	1	0	0	0	0	1	0	0	0	0	0	0	0	0		1	128	94	120	22	0	0	1	1	1	0	0	1	1	3	3	1	4	5	6	1	2	0	0	0	0
30	1	HRL	4/15/2018 9:00	1	1	3	2018-04-15	1	1	0	0	0	0	1	0	0	0	0	0	0	0	0		1	184	106	100	19	0	0	1	1	1	0	0	1	1	3	3	1	4	5	6	1	1	0	0	0	0
22	1	HRL	4/15/2018 11:29	1	1	5	2018-04-15	2	0	0	1	0	0	1	0	0	0	0	0	0	0	0		1	119	84	84		0	0	1	1	1	0	0	1	1	3	3	1	4	5	6	1	1	0	0	0	0
24	2	HRL	4/16/2018 8:42	1	1	6	2018-04-16	3	1	1	1	1	0	0	1	0	0	0	0	0	0	0		1					0	0	1	1	1	0	0	1	1	3	3	1	4	5	6	1	1	0	0	0	0
35	2	HRL	4/16/2018 9:30	1	1		2018-04-16	3	0	1	0	0	0	1	0	0	0	0	0	0	0	0		1	122	66	93		0	0	1	1	1	0	0	1	0	3	3	1	4	5	6	1	3	0	0	0	0
80	1	HLD	10/30/2017 11:10	1	1	8	2017-11-30	0	0	1	0	0	0	0	0	0	0	0	0	1	0	0		1	120	90	80	20	0	0	1	1	1	0	0	1		3	3	1	4	5	6	1	3	0	0	0	0
58	2	HLD	12/7/2017 7:50	1	0	8	2017-12-07	2	0	0	1	0	0	0	0	0	1	0	0	0	0	0		1	157	90	80	28	0	0	1	1	1	0	0	1	1	3	3	1	4	5	6	1	1	0	0	0	0
34	1	HLD	12/17/2017 6:30	1	0	3	2017-12-17	2	0	1	0	0	0	1	0	0	0	0	0	0	0	0		1					0	0	1	1	1	0	0	1	1	3	3	1	4	5	6	3	1	0	0	0	0
29	1	HLD	12/9/2017 12:51	1	0	8	2017-12-09	2	0	0	0	0	1	0	1	0	0	0	0	0	0	0		1	96	50	100	28	1	0	1	1	1	0	0	1	1	3	3	1	4	5	6	3	1	0	0	0	0
27	1	HLD	12/27/2017 11:18	1	0	8	2017-12-27	1	0	0	0	1	0	1	0	0	0	0	0	0	0	0		1	100	60	100	23	0	0	1	1	1	0	0	1	0	3	3	1	4	5	6	1	1	0	0	0	0
20	2	HCP	4/12/2018 9:59	0	1	8	2018-04-12	2	1	0	1	0	0	0	0	0	1	0	0	0	0	0		1	115	65	89	24	1	0	1	1	1	0	0	1	1	3	3	1	4	5	6	3	1	0	0	0	0
30	1	HCP	4/14/2018 1:30	0	1	16	2018-04-14	2	1	0	1	0	0	1	0	0	0	0	0	0	0	0		1	130	75	94	19	1	0	1	1	1	0	0	1	1	3	3	1	4	5	6	3	1	0	0	0	0
80	2	HCP	4/16/2018 9:00	0	1	29	2018-04-16	0	1	0	1	0	0	0	0	0	1	0	0	0	0	0		1	100	60	69	20	1	0	1	1	1	0	0	1	0	3	3	1	4	5	6	1	3	0	0	0	0
16	2	HCP	4/20/2018 3:00	0	1	4	2018-04-20	2	0	0	1	1	0	0	0	1	0	0	0	0	0	0		1	100	60	90	26	1	0	1	1	1	0	0	1	1	3	3	1	4	5	6	3	1	0	0	0	0
15	2	HCP	4/20/2018 3:00	0	1	4	2018-04-20	2	0	0	1	1	0	0	0	1	0	0	0	0	0	0		1	90	55	103	25	1	0	1	1	1	0	0	1	1	3	3	1	4	5	6	3	1	0	0	0	0
40	1	HRL	4/16/2018 11:00	1	1		2018-04-16		1	0	1	0	0	0	0	0	0	0	0	0	0	0		1	115	56	65		0	0	1	1	1	0	0	1	1	3	3	1	4	5	6	1	1	0	0	0	0
30	2	HRL	4/17/2018 9:59	1	1	5	2018-04-17	2	0	0	1	0	0	1	0	0	0	0	0	0	0	0		1	116	87	80		0	0	1	1	1	0	0	1	1	3	3	1	4	5	6	1	1	0	0	0	0
12	2	HRL	4/17/2018 11:18	1	1	1.5		2	0	1	0	0	0	0	0	1	0	0	0	0	0	0		1			82		0	0	1	1	1	0	0	1	1	3	3	1	4	5	6	1	2	0	0	0	0
56	1	HRL	4/18/2018 1:40	1	1	6	2018-04-17	3	1	0	1	0	0	0	1	0	0	0	0	0	0	0		1	154	107	108		0	0	1	1	1	0	0	1	0	3	3	1	4	5	6	1	1	0	0	1	0
17	2	HRL	4/18/2018 1:44	1	1	6	2018-04-18	2	1	0	1	0	0	0	0	1	0	0	0	0	0	0		1	103	76	84		0	0	1	1	1	0	0	1	0	3	3	1	4	5	6	1	1	0	0	0	0
40	2	HRL	4/18/2018 1:44	1	1	6	2018-04-18	2	0	0	1	0	0	0	0	0	1	0	0	0	0	0		1	153	93	89		0	0	1	1	1	0	0	1	0	3	3	1	4	5	6	1	1	0	0	1	0
6	2	HRL	4/18/2018 11:09	1	1	6	2018-04-14	1	0	0	1	0	0	0	0	1	0	0	0	0	0	0		1					0	1	1	1	1	0	0	1	0	3	3	1	4	5	6	1	2	0	0	0	0
19	2	HRL	4/18/2018 11:39	1	1	6	2018-04-13	3	1	0	1	0	0	0	0	1	0	0	0	0	0	0		1	110	59	100		0	1	1	1	1	0	0	1	0	3	3	1	4	5	6	1	1	0	0	0	0
13	2	HRL	4/18/2018 11:48	1	1	8	2018-04-13	2	1	0	1	0	0	0	0	1	0	0	0	0	0	0		1	106	50	73		0	1	1	1	1	0	0	1	0	3	3	1	4	5	6	1	1	0	0	0	0
35	1	HRL	4/26/2018 11:06	1	1		2018-04-18		0	0	0	0	0	1	0	0	0	0	0	0	0	0		1	115	69	65		0	0	1	1	1	0	0	1	0	3	3	1	4	5	6	1	3	0	0	0	0
39	2	HRL	4/25/2018 8:26	1	1	40	2018-04-10	1	1	0	0	0	0	1	0	0	0	0	0	0	0	0		1	161	101	110		0	1	1	1	1	0	0	1	0	3	3	1	4	5	6	1	3	0	0	0	0
34	1	HRL	4/23/2018 9:59	1	1	5	2018-04-23	1	1	0	0	1	0	1	0	0	0	0	0	0	0	0		1	129	86	103	18	0	0	1	1	1	0	0	1	1	3	3	1	4	5	6	3	1	0	0	0	0
36	1	HRL	4/24/2018 1:18	1	1	6	2018-04-24	1	1	0	0	1	0	0	1	0	0	0	0	0	0	0		1	128	83	82	20	0	0	1	1	1	0	0	1	1	3	3	1	4	5	6	2	4	0	0	0	0
41	1	HRL	4/24/2018 12:40	1	1	6.5	2018-04-24	2	0	0	1	0	0	1	0	0	0	0	0	0	0	0		1	137	68	100	20	0	0	1	1	1	0	0	1	1	3	3	1	4	5	6	1	1	0	0	0	0
14	2	HRL	4/24/2018 8:00	1	1	1	2018-04-24	2	0	0	1	0	0	0	0	1	0	0	0	0	0	0		1			100		0	0	1	1	1	0	0	1	1	3	3	1	4	5	6	1	1	0	0	0	0
23	1	HRL	4/24/2018 6:59	1	1	4	2018-04-24	3	0	0	1	0	0	0	0	1	0	0	0	0	0	0		1	154	84		24	0	0	1	1	1	0	0	1	0	3	3	1	4	5	6	4	7	0	0	0	0
24	1	HRL	4/21/2018 3:59	1	1	0.5	2018-04-19	3	0	0	1	0	0	0	0	1	0	0	0	0	0	0		1					0	0	1	1	1	0	0	1	0	3	3	1	4	5	6	3	1	0	0	0	0
7	1	HRL	4/21/2018 6:00	1	1	1	2018-04-21	1	0	0	0	0	0	0	0	1	0	0	0	0	0	0		1			116	17	0	0	1	1	1	0	0	1	1	3	3	1	4	5	6	1	3	0	0	0	0
18	1	HLD	12/29/2017 1:05	1	1	6	2017-12-29	2	0	0	0	1	0	1	0	0	0	0	0	0	0	0		1	96	56	78	22	0	0	1	1	1	0	0	1	0	3	3	1	4	5	6	1	1	0	0	0	0
46	2	HLD	1/2/2018 8:00	1	0	8	2018-01-02	1	0	1	0	0	0	1	0	0	0	0	0	0	0	0		1	120	68	96		0	0	1	1	1	0	0	1	1	3	3	1	4	5	6	3	1	0	0	0	0
37	1	HLD	12/31/2017 1:30	1	0	108	2017-12-31	2	0	1	0	0	0	1	0	0	0	0	0	0	0	0		1	157	68	80		0	0	1	1	1	0	0	1	1	3	3	1	4	5	6	3	1	0	0	0	0
22	1	HLD	12/31/2017 1:30	1	1	9	2017-12-31	3	0	0	1	0	0	0	0	1	0	0	0	0	0	0		1	106	54	100		1	0	1	1	1	0	0	1	1	3	3	1	4	5	6	2	1	0	0	0	0
64	1	HLD	12/31/2017 9:46	1	1	4	2017-12-31	0	0	0	0	1	0	0	0	0	0	0	0	1	0	0		1	160	94	94		0	0	1		1	0	0	1	1	3	3	1	4	5	6	3	1	0	0	0	0
20	1	HLD	1/5/2018 3:59	1	0	4	2018-01-05	2	0	1	0	0	0	0	0	0	0	1	0	0	0	0		1	130	64	70	20	0	0	1	1	1	0	0	1	0	3	3	1	4	5	6	1	3	0	0	0	0
40	1	HLD	1/1/2018 2:00	1	0	5	2018-01-01	1	0	1	0	0	0	1	0	0	0	0	0	0	0	0		1	144	68	100		1	0	1	1	1	0	0	1	1	3	3	1	4	5	6	3	1	0	0	0	0
17	1	HLD	1/1/2018 6:40	1	1	8	2018-01-01	1	0	0	0	0	1	0	0	1	0	0	0	0	0	0		1	130	64	98	24	0	0	1	1	1	0	0	1	0	3	3	1	4	5	6	3	3	0	0	0	0
64	2	HLD	1/6/2018 7:20	1	1	3	2018-01-06	2	0	0	1	0	0	0	0	0	1	0	0	0	0	0		1	99	56	80		0	0	1	1	1	0	0	1	0	3	3	1	4	5	6	1	1	0	0	0	0
28	2	HLD	12/24/2017 1:57	1	0	8	2017-12-24	2	0	0	1	0	0	0	1	0	0	0	0	0	0	0		1	96	54	105		0	0	1	1	1	0	0	1	0	3	3	1	4	5	6	1	1	0	0	0	0
47	2	HLD	12/25/2017 9:30	1	0	4	2017-12-25	0	0	0	1	0	0	0	0	0	1	0	0	0	0	0		1	147	90	80	28	0	0	1	1	1	0	0	1	1	3	3	1	4	5	6	3	1	0	0	0	0
28	1	HLD	12/18/2017 4:40	1	1	10	2017-12-18	0	0	0	0	0	1	0	0	0	0	1	0	0	0	0		1	96	54	98	28	1	0	1	1	1	0	0	1	1	3	3	1	4	5	6	3	1	0	0	0	0
26	1	HLD	12/9/2017 11:51	1	0	8	2017-12-09	2	0	0	0	0	1	0	1	0	0	0	0	0	0	0		1	96	50	100	28	1	0	1	1	1	0	0	1	1	3	3	1	4	5	6	3	1	0	0	0	0
38	1	HLD	12/9/2017 3:59	1	1	4	2017-12-09	2	0	0	0	0	0	1	0	0	0	0	0	0	0	0		1	100	68	80		0	0	1	1	1	0	0	1	0	3	3	1	4	5	6	1	1	0	0	0	0
30	1	HLD	1/10/2018 3:00	1	1	5	2018-01-10	2	0	0	0	1	0	1	0	0	0	0	0	0	0	0		1	138	69	80	20	0	0	1	1	1	0	0	1	1	3	3	1	4	5	6	3	1	0	0	0	0
29	1	HLD	12/18/2017 10:30	1	0	3	2017-12-18	3	0	0	0	0	0	0	0	0	0	0	0	0	0	0		1	131	61	61		0	0	1	1	1	0	0	1	0	3	3	1	4	5	6	1	2	0	0	0	0
44	2	HLD	1/10/2018 8:50	1	1	5	2018-01-10	2	0	0	1	0	0	0	0	0	1	0	0	0	0	0		1	144	80	82	20	0	0	1	1	1	0	0	1	1	3	3	1	4	5	6	3	3	0	0	0	0
48	2	HLD	1/10/2018 7:30	1	0	4	2018-01-10	1	0	0	1	0	0	0	0	0	1	0	0	0	0	0		1	99	56	100		0	0	1	1	1	0	0	1	1	3	3	1	4	5	6	2	3	0	0	0	0
7	1	HLD	1/10/2018 4:47	1	1	8	2018-01-10	1	0	0	0	0	1	0	0	1	0	0	0	0	0	0		1			128		0	0	1	1	1	0	0	1	0	3	3	1	4	5	6	1	1	0	0	0	0
30	2	HLD	12/19/2017 6:59	1	0	3	2017-12-19	1	0	0	0	1	0	0	0	0	0	1	0	0	0	0		1					0	0	1	1	1	0	0	1	0	3	3	1	4	5	6	1	1	0	0	0	0
55	2	HLD	1/10/2018 11:19	1	1	14	2018-01-10	2	0	0	1	0	0	1	0	0	0	0	0	0	0	0		1	140	99	99		0	0	1	1	1	0	0	1	1	3	3	1	4	5	6	3	1	0	0	0	0
11	2	HLD	12/10/2017 3:59	1	0	8	2017-12-10	2	0	0	0	0	1	0	0	1	0	0	0	0	0	0		1			131	32	1	0	1	1	1	0	0	1	1	3	3	1	4	5	6	3	1	0	0	0	0
57	2	HLD	12/20/2017 11:03	1	0	8	2017-12-20	0	1	0	0	0	0	1	0	0	0	0	0	0	0	0		1	137	64	65	20	0	0	1	1	1	0	0	1	0	3	3	1	4	5	6	1	1	0	0	0	0
65	1	HLD	12/23/2017 7:37	1	1	8	2017-12-23	0	0	0	0	0	0	1	0	0	0	0	0	0	0	0		1	167	97	101	28	1	0	1	1	1	0	0	1	1	3	3	1	4	5	6	3	1	0	0	0	0
25	2	HLD	12/24/2017 6:30	1	1	6	2017-12-24	2	0	0	1	0	0	0	0	0	1	0	0	0	0	0		1	133	68	80		0	0	1	1	1	0	0	1	1	3	3	1	4	5	6	3	3	0	0	0	0
13	2	HRL	4/19/2018 8:39	1	1	5	2018-04-15	1	1	0	0	0	0	0	0	0	0	1	0	0	0	0		1	98	67	84		0	1	1	1	1	0	0	1	0	3	3	1	4	5	6	1	3	0	0	0	0
21	1	HRL	4/19/2018 7:04	1	1	1	2018-04-19	1	1	0	0	0	0	1	0	0	0	0	0	0	0	0		1	124	55	84		0	0	1	1	1	0	0	1	1	3	3	1	4	5	6	1	1	0	0	0	0
10	1	HRL	4/20/2018 10:18	1	1	1.5	2018-04-19	1	0	0	1	0	0	0	0	1	0	0	0	0	0	0		1					0	1	1	1	1	0	0	1	0	3	3	1	4	5	6	1	2	0	0	0	0
13	2	HRL	4/20/2018 5:23	1	1	4	2018-04-20	2	0	1	0	0	0	0	0	1	0	0	0	0	0	0		1	135	95	85		0	0	1	1	1	0	0	1	0	3	3	1	4	5	6	1	3	0	0	0	0
32	2	HRL	4/18/2018 6:04	1	1	4	2018-04-18	1	0	0	1	0	0	1	0	0	0	0	0	0	0	0		1	109	54	90		0	0	1	1	1	0	0	1	1	3	3	1	4	5	6	1	1	0	0	0	0
32	2	HRL	4/18/2018 7:50	1	1		2018-04-18		0	0	0	0	0	1	0	0	0	0	0	0	0	0		1	118	73	82		0	0	1	1	1	0	0	1	0	3	3	1	4	5	6	1	1	0	0	0	0
26	1	HRL	4/18/2018 3:35	1	1	1	2018-04-18	2	0	0	1	0	0	0	0	0	0	1	0	0	0	0		1	135	84	99		0	0	1	1	1	0	0	1	1	3	3	1	4	5	6	2	4	0	0	0	0
26	1	HRL	4/20/2018 10:20	1	1	45	2018-04-14	2	0	0	1	0	0	0	1	0	0	0	0	0	0	0		1	114	72	63		0	1	1	1	1	0	0	1	0	3	3	1	4	5	6	3	1	0	0	0	0
11	1	HRL	4/19/2018 3:00	1	1	5	2018-04-19	2	0	0	0	1	0	0	0	1	0	0	0	0	0	0		1			71	18	0	0	1	1	1	0	0	1	0	3	3	1	4	5	6	1	3	0	0	0	0
8	2	HRL	4/19/2018 8:00	1	1	3	2018-04-19	1	0	0	0	0	0	0	0	1	0	0	0	0	0	0		1					0	0	1	1	1	0	0	1	0	3	3	1	4	5	6	1	1	0	0	0	0
28	2	HRL	4/22/2018 6:00	1	1	3	2018-04-22	3	0	0	1	0	0	0	1	0	0	0	0	0	0	0		1	153	79	111	20	0	0	1	1	1	0	0	1	1	3	3	1	4	5	6	2	12	0	0	0	0
45	1	HRL	4/22/2018 10:18	1	1	6	2018-04-22	1	1	0	0	0	0	1	0	0	0	0	0	0	0	0		1	126	83	76		0	0	1	1	1	0	0	1	1	3	3	1	4	5	6	1	1	0	0	0	0
45	2	HRL	4/22/2018 12:19	1	1	4.5	2018-04-22	0	1	0	0	0	0	1	0	0	0	0	0	0	0	0		1	110	73	107		0	0	1	1	1	0	0	1	1	3	3	1	4	5	6	2	4	0	0	0	0
34	2	HRL	4/22/2018 9:13	1	1		2018-04-22	3	0	0	1	0	0	0	1	0	0	0	0	0	0	0		1	118	100	82	22	0	0	1	1	1	0	0	1	1	3	3	1	4	5	6	1	2	0	0	0	0
17	1	HRL	4/21/2018 8:00	1	1	3	2018-04-21	2	1	0	1	0	0	0	0	1	0	0	0	0	0	0		1	136	77	94	16	0	0	1	1	1	0	0	1	1	3	3	1	4	5	6	1	3	0	0	0	0
7	1	HRL	4/21/2018 3:59	1	1	3.5	2018-04-21	1	0	0	1	0	0	0	0	1	0	0	0	0	0	0		1			138		0	0	1	1	1	0	0	1	1	3	3	1	4	5	6	1	3	0	0	0	0
46	2	HRL	4/22/2018 9:59	1	1	6	2018-04-22	1	1	0	0	0	0	1	0	0	0	0	0	0	0	0		1			80		0	0	1	1	1	0	0	1	1	3	3	1	4	5	6	1	1	0	0	0	0
37	2	HRL	4/23/2018 2:06	1	1	3.5	2018-04-10	2	1	0	1	0	0	1	0	0	0	0	0	0	0	0		1	111	70	71		0	1	1	1	1	0	0	1	0	3	3	1	4	5	6	1	3	0	0	0	0
19	2	HRL	4/21/2018 4:11	1	1	2	2018-04-21	2	0	1	0	0	0	0	0	1	0	0	0	0	0	0		1					0	0	1	1	1	0	0	1	0	3	3	1	4	5	6	4	98	0	0	0	0
19	1	HRL	4/21/2018 4:15	1	1	2	2018-04-21	2	1	0	0	0	0	0	0	1	0	0	0	0	0	0		1					0	0	1	1	1	0	0	1	0	3	3	1	4	5	6	4	98	0	0	0	0
8	2	HRL	4/26/2018 12:11	1	1		2018-04-26	1	1	0	1	0	0	0	0	1	0	0	0	0	0	0		1			113		0	0	1	1	1	0	0	1	1	3	3	1	4	5	6	1	2	0	0	0	0
31	1	HRL	4/26/2018 2:37	1	1	5	2018-04-26		1	0	0	0	0	1	0	0	0	0	0	0	0	0		1	113	71	74	17	0	0	1	1	1	0	0	1	1	3	3	1	4	5	6	2	4	0	0	0	0
13	1	HRL	4/26/2018 11:00	1	1		2018-04-25	2	0	0	1	0	0	0	0	1	0	0	0	0	0	0		1	104	60	77		0	1	1	1	1	0	0	1	0	3	3	1	4	5	6	1	2	0	0	0	0
4	2	HRL	4/21/2018 12:59	1	1	1	2018-04-21	1	0	0	0	0	0	0	0	1	0	0	0	0	0	0		1					1	1	1	1	1	0	0	1	1	3	3	1	4	5	6	1	3	0	0	0	0
48	2	HRL	4/27/2018 2:05	1	1	8	2018-04-27	2	1	1	1	0	0	1	0	0	0	0	0	0	0	0		1	110	68	72		0	0	1	1	1	0	0	1	1	3	3	1	4	5	6	1	1	0	0	0	0
35	2	HRL	4/27/2018 2:05	1	1	6	2018-04-27	3	0	0	1	0	0	0	1	0	0	0	0	0	0	0		1	92	63	81		0	0	1	1	1	0	0	1	0	3	3	1	4	5	6	1	1	0	0	0	0
39	1	HRL	4/27/2018 2:05	1	1	6	2018-04-27	3	0	0	1	0	0	0	1	0	0	0	0	0	0	0		1	131	89	91		0	0	1	1	1	0	0	1	1	3	3	1	4	5	6	1	1	0	0	1	0
27	2	HRL	4/27/2018 2:05	1	1	6	2018-04-27	3	0	0	0	0	0	0	0	0	0	1	0	0	0	0		1					0	0	1	1	1	0	0	1	0	3	3	1	4	5	6	1	1	0	0	0	0
38	2	HRL	4/27/2018 2:05	1	1		2018-04-27	1	1	0	0	0	0	1	0	0	0	0	0	0	0	0		1	115	75	79		0	0	1	1	1	0	0	1	1	3	3	1	4	5	6	1	1	0	0	0	0
18	2	HRL	4/27/2018 4:30	1	1		2018-04-27	2	0	0	1	0	0	0	0	1	0	0	0	0	0	0		1	121	72	84		0	0	1	1	1	0	0	1	1	3	3	1	4	5	6	1	1	0	0	0	0
8	1	HRL	4/27/2018 3:03	1	1	5	2018-04-27	1	0	0	1	0	0	0	0	1	0	0	0	0	0	0		1					0	0	1	1	1	0	0	1	0	3	3	1	4	5	6	1	3	0	0	0	0
14	2	HRL	4/27/2018 3:59	0	1	9.5	2018-04-27	2	1	0	0	1	0	0	0	1	0	0	0	0	0	0		1	128	75	65		0	0	1	1	1	0	0	1	0	3	3	1	4	5	6	1	2	0	0	0	0
4	1	HRL	4/27/2018 5:03	0	1	9.5	2018-04-27	1	1	0	1	0	0	0	0	1	0	0	0	0	0	0		1					0	0	1	1	1	0	0	1	1	3	3	1	4	5	6	2	4	0	0	0	0
40	2	HRL	4/27/2018 5:08	1	1	5	2018-04-27	2	0	0	1	0	0	1	0	0	0	0	0	0	0	0		1	92	63	78		0	0	1	1	1	0	0	1	1	3	3	1	4	5	6	1	1	0	0	0	0
26	1	HRL	4/28/2018 8:00	1	1	4.5	2018-04-28	2	1	0	0	0	0	1	0	0	0	0	0	0	0	0		1	148	87	70		0	0	1	1	1	0	0	1	1	3	3	1	4	5	6	1	1	0	0	0	0
36	2	HRL	4/28/2018 9:00	1	1	4	2018-04-28	2	0	0	1	0	0	1	0	0	0	0	0	0	0	0		1	92	63	70	18	0	0	1	1	1	0		1	1	3	3	1	4	5	6	2	5	0	0	0	0
18	2	HRL	4/30/2018 2:06	1	1		2018-04-30	0	0	0	1	0	0	1	0	0	0	0	0	0	0	0		1	139	74	76	20	0	0	1	1	1	0	0	1	1	3	3	1	4	5	6	2	5	0	0	0	0
26	2	HRL	4/30/2018 12:00	1	1		2018-04-30		1	0	0	0	0	1	0	0	0	0	0	0	0	0		1	113	104	93		0	0	1	1	1	0	0	1	1	3	3	1	4	5	6	1	1	0	0	0	0
28	1	HRL	4/29/2018 12:00	1	1		2018-04-29		0	0	1	0	0	1	0	0	0	0	0	0	0	0		1	115	80	92		0	0	1	1	1	0	0	1	1	3	3	1	4	5	6	1	1	0	0	0	0
26	1	HRL	4/30/2018 5:19	1	1	2.5	2018-04-30	1	1	0	0	0	0	1	0	0	0	0	0	0	0	0		1	132	82	116	18	0	0	1	1	1	0	0	1	1	3	3	1	4	5	6	2	5	0	0	0	0
7	1	HRL	4/30/2018 6:17	1	0	2.5	2018-04-30	1	1	0	1	0	0	0	0	1	0	0	0	0	0	0		1			103	28	0		1	1	1	0	0	1	1	3	3	1	4	5	6	2	4	0	0	0	0
2.5	2	HRL	4/30/2018 10:02	1	1		2018-04-30	1	0	0	1	0	0	0	0	1	0	0	0	0	0	0		1					0	0	1	1	1	0	0	1	1	3	3	1	4	5	6	1	2	0	0	0	0
24	1	HRL	4/30/2018 9:59	1	1	1	2018-04-30	3	0	1	0	0	0	0	0	1	0	0	0	0	0	0		1	112	72	80		0	0	1	1	1	0	0	1	1	3	3	1	4	5	6	1	3	0	0	0	0
25	1	HRL	4/30/2018 12:00	1		3	2018-04-30		0	0	0	1	0	1	0	0	0	0	0	0	0	0		1	137	98	20		0	0	1	1	1	0	0	1	0	3	3	1	4	5	6	1	1	0	0	0	0
25	1	HRL	5/5/2018 12:01	1	1		2018-04-30		0	0	0	0	0	0	0	0	0	0	0	0	0	0		1	123	70	86	20	0	0	1	1	1	0	0	1	1	3	3	1	4	5	6	3	1	0	0	0	0
48	1	HRL	4/30/2018 6:10	1	1	3.5	2018-04-30	2	0	0	1	0	0	1	0	0	0	0	0	0	0	0		1	158	100	87	20	0	0	1	1	1	0	0	1	1	3	3	1	4	5	6	1	2	0	0	0	0
66	2	HRL	4/30/2018 12:00	1	1		2018-04-28		1	0	0	0	0	1	0	0	0	0	0	0	0	0		1	134	94	63		0	0	1	1	1	0	0	1	0	3	3	1	4	5	6	1	3	0	0	0	0
11	2	HRL	4/30/2018 10:15	1	1		2018-04-30	2	1	0	0	0	0	0	0	1	0	0	0	0	0	0		1	116	70	82	37.5	0	0	1	1	1	0	0	1	0	3	3	1	4	5	6	1	3	0	0	0	0
19	2	HRL	4/18/2018 11:39	1	1	67	2018-04-13	3	1	0	1	0	0	0	0	1	0	0	0	0	0	0		1	110	59	100		0	1	1	1	1	0	0	1	0	3	3	1	4	5	6	1	1	0	0	0	0
70	1	HRL	4/4/2018 2:15	1	1	1.5	2018-04-04	0	1	0	1	0	0	0	0	0	0	0	0	1	0	0		1	159	95	80	20	0	0	1	1	1	0	0	1	0	3	3	1	4	5	6	1	1	0	0	0	0
77	2	HRL	4/9/2018 9:00	1	1		2018-04-02	0	1	1	1	0	0	0	0	0	0	0	0	1	0	0		1	147	98	112	18	0	0	1	1	1	0	0	1	1	3	3	1	4	5	6	1	3	0	0	0	0
33	1	HRL	4/10/2018 7:30	1	1	4	2018-04-10	2	0	0	0	1	0	1	0	0	0	0	0	0	0	0		1	153	97	87	20	0	0	1	1	1	0	0	1	0	3	3	1	4	5	6	1	1	0	0	0	0
40	1	HRL	4/11/2018 9:40	1	1	3	2018-04-11	1	1	0	0	0	0	1	0	0	0	0	0	0	0	0		1	110	70	70	20	1	0	1	1	1	0	0	1	0	3	3	1	4	5	6	4	7	0	0	0	0
55	1	HRL	4/14/2018 9:04	1	1	10	2018-04-14	3	0	0	1	0	0	0	1	0	0	0	0	0	0	0		1	175	110	66	20	0	0	1	1	1	0	0	1	1	3	3	1	4	5	6	1	1	0	0	0	0
26	1	HRL	4/14/2018 9:59	1	1	4	2018-04-14	1	1	0	0	0	0	0	1	0	0	0	0	0	0	0		1	116	82	92	24	0	0	1	1	1	0	0	1	1	3	3	1	4	5	6	1	1	0	0	1	0
4	2	HRL	4/23/2018 5:00	1	1	5	2018-04-23	1	0	0	1	0	0	0	0	1	0	0	0	0	0	0		1			128		0	0	1	1	1	0	0	1	0	3	3	1	4	5	6	1	3	0	0	0	0
36	1	HRL	4/27/2018 2:15	1	1	6	2018-04-27	2	0	1	0	0	0	0	1	0	0	0	0	0	0	0		1	153	99	80		0	0	1	1	1	0	0	1	1	3	3	1	4	5	6	3	1	0	0	0	0
27	2	HRL	4/30/2018 2:00	1	1	10	2018-04-29	2	0	1	0	0	0	1	0	0	0	0	0	0	0	0		1	113	69	70		0	1	1	1	1	0	0	1	0	3	3	1	4	5	6	1	1	0	0	0	0
30	1	HRL	5/6/2018 3:33	1	1	3.5	2018-04-23	2	0	0	1	0	0	1	0	0	0	0	0	0	0	0		1	110	91	88		0	0	1	1	1	0	0	1	1	3	3	1	4	5	6	2	3	0	0	0	0
42	1	HRL	4/26/2018 10:21	1	1		2018-04-26	2	1	0	1	0	0	0	1	0	0	0	0	0	0	0		1					0	0	1	1	1	0	0	1	1	3	3	1	4	5	6	1	1	0	0	0	0
33	1	HRL	4/30/2018 6:38	1	1	6	2018-04-30	2	0	1	0	0	0	1	0	0	0	0	0	0	0	0		1	137	86	88	20	0	0	1	1	1	0	0	1	0	3	3	1	4	5	6	1	1	0	0	0	0
30	1	HRL	4/10/2018 8:09	0	1	6	2018-04-10		0	0	0	0	0	0	1	0	0	0	0	0	0	0		1	134	89	90	19	0	0	1	1	1	0	0	1	0	3	3	1	4	5	6	1	1	0	0	1	0
30	1	HRL	4/7/2018 1:18	1	1	6	2018-04-07		0	0	0	0	0	1	0	0	0	0	0	0	0	0		1	127	69	87	20	0	0	1	1	1	0	0	1	1	3	3	1	4	5	6	1	1	0	0	0	0
34	1	HRL	4/17/2018 2:18	1	1	9	2018-04-17		1	0	0	1	0	1	0	0	0	0	0	0	0	0		1	140	82	101		0	0	1	1	1	0	0	1	1	3	3	1	4	5	6	1	1	0	0	0	0
16	1	HRL	4/21/2018 4:50	1	1	70	2018-04-21	2	1	0	0	0	0	0	0	1	0	0	0	0	0	0		1					0	1	1	1	1	0	0	1	0	3	3	1	4	5	6	1	3	0	0	0	0
24	1	HRL	4/4/2018 3:17	1	1	4	2018-04-04	3	0	0	1	0	0	0	0	1	0	0	0	0	0	0		1	99	86	98		0	0	1	1	1	0	0	1	1	3	3	1	4	5	6	3	1	0	0	1	0
20	2	HRL	4/13/2018 7:30	1	1	4.5	2018-04-13	3	0	0	1	0	0	0	0	1	0	0	0	0	0	0		1					0	0	1	1	1	0	0	1	1	3	3	1	4	5	6	3	1	0	0	1	0
36	2	HLD	3/29/2018 9:52	0	1	30	2018-03-29	3	1	0	0	1	0	0	1	0	0	0	0	0	0	0		1	123	84	68	21	0	1	1	2	1	0	0	1	0	3	3	1	4	5	6	1	2	0	0	0	0
45	1	HLD	4/3/2018 6:10	1	1	8	2018-04-03	2	0	0	1	0	1	0	1	0	0	0	0	0	0	0		1	133	78	94	18	0	0	1	1	1	0	0	1	0	3	3	1	4	5	6	1	1	0	0	0	0
44	1	HLD	4/10/2018 11:00	0	1	10	2018-04-10	2	1	1	0	0	0	1	0	0	0	0	0	0	0	0		1	131	93	92	18	0	0	0	1	1	0	0	1	1	3	3	1	4	5	6	3	1	0	0	1	0
24	1	HLD	4/11/2018 2:29	1	1	8	2018-04-11	2	0	0	1	0	0	1	0	0	0	0	0	0	0	0		1	118	71	92	22		0	1	1	1	0	0	1	1	3	3	1	4	5	6	3	1	0	0	0	0
18	1	HLD	4/10/2018 9:59	1	1	3	2018-04-10	2	0	1	1	0	0	0	0	1	0	0	0	0	0	0		1	123	70	110	18	0	0	1	1	1	0	0	1	1	3	3	1		5	6	1	2	0	0	0	0
2	1	HLD	4/12/2018 2:29	0	1	9.5	2018-04-11	0	0	1	1	0	0	0	0	0	0	0	0	0	0	1	bébé	1				22	1	1	1	1	1	0	0	1	1	3	3	1	4	5	6	3	1	0	0	0	0
39	2	HRL	5/3/2018 4:34	1	1	3.5	2018-05-03	2	1	0	1	0	0	1	0	0	0	0	0	0	0	0		1	127	87	120		0	0	1	1	1	0	0	1	0	3	3	1	4	5	6	1	2	0	0	0	0
6	1	HRL	5/3/2018 1:08	1	1	4.5	2018-05-03	1	0	1	0	0	0	0	0	1	0	0	0	0	0	0		1			80		0	0	1	1	1	0	0	1	0	3	3	1	4	5	6	1	3	0	0	0	0
32	1	HRL	5/9/2018 8:21	1	1	1.5	2018-05-09	2	0	0	1	0	0	1	0	0	0	0	0	0	0	0		1					0	0	1	1	1	0	0	1	1	3	3	1	4	5	6	3	1	0	0	0	0
13	2	HRL	5/7/2018 9:35	1	1	70	2018-05-05	1	1	0	0	1	0	0	0	1	0	0	0	0	0	0		1	115	69	70		0	1	1	1	1	0	0	1	0	3	3	1	4	5	6	1	2	0	0	0	0
66	1	HRL	5/9/2018 12:00	1	1		2018-05-09	2	1	0	0	0	0	0	0	0	0	0	0	1	0	0		1	103	58	67		0	0	1	1	1	0	0	1	0	3	3	1	4	5	6	1	3	0	0	0	0
38	1	HRL	5/9/2018 2:29	1	1		2018-05-09	2	0	0	1	0	0	1	0	0	0	0	0	0	0	0		1	118	82	68		0	0	1	1	1	0	0	1	0	3	3	1	4	5	6	1	1	0	0	0	0
43	2	HRL	5/1/2018 6:01	1	1	5.5	2018-05-01	2	1	0	1	0	0	1	0	0	0	0	0	0	0	0		1	152	99	91	22	0	0	1	1	1	0	0	1	1	3	3	1	4	5	6	3	1	0	0	0	0
30	1	HRL	5/1/2018 8:23	1	1	6	2018-05-01	2	1	0	0	1	0	0	1	0	0	0	0	0	0	0		1	130	98	78	20	0	0	1	1	1	0	0	1	1	3	3	1	4	5	6	1	1	0	0	0	0
73	2	HRL	5/6/2018 11:29	1	1	5	2018-05-05	1	1	0	1	0	0	0	0	0	0	0	0	1	0	0		1	113	65	94		0	1	1	1	1	0	0	1	0	3	3	1	4	5	6	1	3	0	0	0	0
35	2	HRL	4/8/2018 7:50	1	1	3	2018-04-08	3	0	0	1	0	0	0	1	0	0	0	0	0	0	0		1	112	80	62		0	0	1	1	1	0	0	1	1	3	3	1	4	5	6	2	4	0	0	0	0
1	2	HRL	5/8/2018 12:59	1	1	3	2018-05-06	0	0	0	1	0	0	0	0	0	0	0	0	0	0	1	baby	1					0	0	1	1	1	0	0	1	0	3	3	1	4	5	6	1	3	0	0	0	0
0.4	2	HRL	5/6/2018 6:30	1	1	2.5	2018-05-06	0	1	0	0	0	0	0	0	0	0	0	0	0	0	1	baby	1			90		0	0	1	1	1	0	0	1	0	3	3	1	4	5	6	1	3	0	0	0	0
43	2	HRL	5/8/2018 5:00	1	1	3.5	2018-05-08	1	1	0	0	0	0	1	0	0	0	0	0	0	0	0		1	110	70	80		0	0	1	1	1	0	0	1	0	3	3	1	4	5	6	1	2	0	0	0	0
55	1	HRL	5/4/2018 9:24	1	1	4	2018-05-04	3	0	0	1	0	0	0	1	0	0	0	0	0	0	0		1	132	81	77		0	0	1	1	1	0	0	1	1	3	3	1	4	5	6	2	4	0	0	0	0
58	2	HRL	5/4/2018 8:22	1	1	2.5	2018-05-04	1	1	0	1	0	0	0	0	0	1	0	0	0	0	0		1	173	99	70		0	0	1	1	1	0	0	1	0	3	3	1	4	5	6	1	1	0	0	0	0
3	2	HRL	5/3/2018 12:00	1	1	8	2018-05-03	1	1	0	1	0	0	0	0	1	0	0	0	0	0	0		1					0	0	1	1	1	0	0	1	0	3	3	1	4	5	6	1	3	0	0	0	0
5	1	HRL	5/3/2018 4:18	1	1	1	2018-05-03	1	0	0	1	0	0	0	0	1	0	0	0	0	0	0		1					0	0	1	1	1	0	0	1	1	3	3	1	4	5	6	2	5	0	0	0	0
25	1	HRL	5/1/2018 6:20	1	1	4	2018-05-01	2	1	1	1	0	0	0	1	0	0	0	0	0	0	0		1	125	80	70	20	0	0	1	1	1	0	0	1	0	3	3	1	4	5	6	1	1	0	0	0	0
69	1	HRL	5/1/2018 9:59	1	1	6	2018-05-01	1	1	0	0	0	0	1	0	0	0	0	0	0	0	0		1	118	70	91	23	0	0	1	1	1	0	0	1	1	3	3	1	4	5	6	3	1	0	0	0	0
25	1	HRL	5/2/2018 5:39	1	1	1.5	2018-05-02	2	0	0	1	0	0	0	1	0	0	0	0	0	0	0		1	132	76	104		0	0	1	1	1	0	0	1	1	3	3	1	4	5	6	1	1	0	0	0	0
32	1	HRL	5/2/2018 7:15	1	1	4.5	2018-05-02	1	1	0	0	1	0	1	0	0	0	0	0	0	0	0		1	116	76	74		0	0	1	1	1	0	0	1	1	3	3	1	4	5	6	2	3	0	0	0	0
22	2	HRL	5/1/2018 7:30	1	1		2018-05-01	2	0	0	1	0	0	1	0	0	0	0	0	0	0	0		1	126	85	101		0	0	1	1	1	0	0	1	0	3	3	1	4	5	6	4	8	0	0	0	0
4	2	HRL	5/3/2018 5:50	1	1		2018-05-03	1	1	0	0	0	0	0	0	1	0	0	0	0	0	0		1			113		0	0	1	1	1	0	0	1	1	3	3	1	4	5	6	1	1	0	0	0	0
7	1	HRL	5/3/2018 6:30	1	1	2	2018-05-03	1	0	1	0	0	0	0	0	1	0	0	0	0	0	0		1					0	0	1	1	1	0	0	1	1	3	3	1	4	5	6	1	3	0	0	0	0
54	1	HRL	5/3/2018 6:55	1	1	5	2018-05-03	1	1	0	0	0	0	1	0	0	0	0	0	0	0	0		1					0	0	1	1	1	0	0	1	1	3	3	1	4	5	6	1	3	0	0	0	0
26	1	HLD	4/14/2018 9:04	1	1	8	2018-04-14	3	0	1	1	0	0	0	0	0	0	1	0	0	0	0		1	121	91	89	20	0	0	1	1	1	0	0	1	0	3	3	1	4	5	6	3	1	0	0	0	0
17	1	HRL	5/3/2018 6:59	1	1	0.5	2018-05-03	2	0	1	0	0	0	0	0	1	0	0	0	0	0	0		1	135	68	63		0	0	1	1	1	0	0	1	1	3	3	1	4	5	6	1	3	0	0	0	0
20	2	HRL	5/4/2018 9:59	1	1	1.5	2018-05-04	1	0	0	0	1	0	0	0	0	1	0	0	0	0	0		1	146	102	128		0	0	1	1	1	0	0	1	1	3	3	1	4	5	6	1	3	0	0	0	0
44	2	HLD	4/14/2018 11:29	1	1	10	2018-04-14	99	1	1	0	0	0	0	0	0	1	0	0	0	0	0		1	109	45	95	30	0	0	0	0	2	0	1	1	1	3	3	2	1	1	1	1	1	0	0	0	0
26	1	HLD	4/15/2018 6:00	1	0	1	2018-04-15	0	0	0	0	1	0	1	0	0	0	0	0	0	0	0		1	110	68	90	17	0	0	0	1	1	0	0	1	0	3	3	1	4	5	6	1	1	1	0	0	0
18	1	HRL	5/4/2018 3:35	1	1		2018-05-04	2	0	0	0	0	0	0	0	1	0	0	0	0	0	0		1					0	0	1	1	1	0	0	1	1	3	3	1	4	5	6	1	1	0	0	0	0
34	1	HLD	4/16/2018 7:52	1	0	10	2018-04-16	2	0	0	1	1	0	1	0	0	0	0	0	0	0	0		1	120	62	80	20	99	0	1	1	1	0	0	1	1	3	3	1	4	4	6	3	1	0	0	0	0
26	1	HRL	5/4/2018 3:30	1	1	1.5	2018-05-04	2	0	0	1	0	0	0	1	0	0	0	0	0	0	0		1	120	80	72		0	0	1	1	1	0	0	1	1	3	3	1	4	5	6	1	1	0	0	0	0
59	1	HRL	5/4/2018 9:00	1	1	7	2018-05-04	3	0	0	1	0	0	0	1	0	0	0	0	0	0	0		1	114	92	80		0	0	1	1	1	0	0	1	1	3	3	1	4	5	6	1	3	0	0	0	0
25	2	HRL	5/4/2018 4:30	1	1	0.5	2018-05-04	3	0	0	1	0	0	0	0	1	0	0	0	0	0	0		1	133	75	92	20	1	1	1	1	1	0	0	1	1	3	3	1	4	5	6	1	2	0	0	0	0
30	1	HRL	5/5/2018 11:00	1	1	3.5	2018-05-05	1	1	0	0	0	0	1	0	0	0	0	0	0	0	0		1	134	75	79	18	0	0	1	1	1	0	0	1	1	3	3	1	4	5	6	1	2	0	0	0	0
38	2	HRL	5/5/2018 12:01	1	1		2018-05-05	2	0	0	1	0	0	1	0	0	0	0	0	0	0	0		1	126	120	88	20	0	0	1	1	1	0	0	1	1	3	3	1	4	5	6	2	5	0	0	0	0
17	2	HRL	5/6/2018 5:29	1	1	2	2018-05-06	2	1	0	1	0	0	1	0	0	0	0	0	0	0	0		1	131	79	100	20	1	0	1	1	1	0	0	1	1	3	3	1	4	5	6	2	2	0	0	0	0
19	1	HRL	5/6/2018 5:15	1	1	10	2018-05-06	0	1	0	0	0	0	1	0	0	0	0	0	0	0	0		1	171	122	96	18	1	0	1	1	1	0	0	1	1	3	3	1	4	5	6		4	0	0	0	0
49	2	HRL	5/6/2018 9:00	0	1	5	2018-05-06		1	0	0	0	0	1	0	0	0	0	0	0	0	0		1	125	81	75	17	0	0	1	1	1	0	0	1	1	3	3	1	4	5	6	1	5	0	0	0	0
34	2	HRL	5/7/2018 9:14	1	1	2.5	2018-05-07		1	0	0	1	0	0	0	0	1	0	0	0	0	0		1	147	102	91	18	0	0	1	1	1	0	0	1	0	3	3	1	4	5	6	1	2	0	0	0	0
29	2	HRL	5/7/2018 3:00	1	1		2018-05-07		1	0	1	0	0	0	0	0	0	1	0	0	0	0		1	125	82	92	18	0	0	1	1	1	0	0	1	1	3	3	1	4	5	6	1	1	0	0	0	0
35	1	HRL	5/7/2018 6:00	1	1		2018-05-07		0	0	1	0	0	1	0	0	0	0	0	0	0	0		1	116	61	82	19	0	0	1	1	1	0	0	1	1	3	3	1	4	5	6	1	1	0	0	0	0
9	1	HRL	5/9/2018 2:00	1	1		2018-05-09	1	0	0	1	0	0	0	0	1	0	0	0	0	0	0		1				25	0	1	1	1	1	0	0	1	1	3	3	1	4	5	6	1	3	0	0	0	0
37	1	HRL	4/15/2018 2:37	1	1	4.5	2018-04-15	2	0	0	1	0	0	0	1	0	0	0	0	0	0	0		1					0	0	1	1	1	0	0	1	1	3	3	1	4	5	6	1	1	0	0	0	0
41	2	HRL	4/16/2018 10:34	1	1	12	2018-04-14	2	1	0	0	0	0	0	1	0	0	0	0	0	0	0		1	98	66	72		0	1	1	2	2	0	0	1	1	3	3	1	4	5	6	3	2	0	0	1	0
15	1	HRL	4/1/2018 10:12	1	1	80	2018-03-31	2	1	0	0	1	0	0	0	1	0	0	0	0	0	0		1	98	64	80		0	1	1	1	1	0	0	1	1	3	3	1	4	5	6	3	1	0	0	1	0
20	1	HRL	4/8/2018 3:59	1	1	8	2018-04-08	1	1	0	0	0	0	1	0	0	0	0	0	0	0	0		1	120	80	84		0	0	1	1	1	0	0	1	1	3	3	1	4	5	6	3	1	0	0	0	0
28	2	HLD	4/19/2018 9:11	1	1	4	2018-04-19	3	0	1	1	0	0	0	1	0	0	0	0	0	0	0		1	124	80	76		0	0	1	1	1	0	0	1	0	3	3	1	4	5	6	3	1	0	0	0	0
25	1	HLD	4/20/2018 10:47	0	1	11	2018-04-20	2	0	0	1	0	0	0	1	0	0	0	0	0	0	0		1	124	72	106		1	1	1	1	1	0	0	1	1	3	3	1	4	5	6	1	1	0	0	0	0
13	2	HLD	4/24/2018 9:30	1	1	5	2018-04-24	2	0	1	1	0	0	0	0	1	0	0	0	0	0	0		1	109	63	82	16	0	0	1	1	1	0	0	1	1	3	3	1	4	5	6	3	1	0	0	0	0
25	2	HLD	4/20/2018 12:48	1	1	240	2018-04-17	3	0	1	1	0	0	0	0	0	0	0	0	0	0	1	etudiante	1	113	60	69	22	0	1	1	1	1	0	0	1	1	3	3	1	4	5	6	3	1	0	0	0	0
30	1	HLD	4/22/2018 2:29	1	99	5	2018-04-22	99	0	0	0	0	0	0	0	0	0	0	0	0	1	0		1	150	110	100	14	0	0	0	2	2	1	1	1	1	3	3	2	3	1	1	3	1	0	0	0	0
31	1	HLD	4/24/2018 1:36	1	1	1	2018-04-23	2	0	0	1	0	0	0	0	0	0	0	0	0	0	1	footballeur	1	134	90	73	28	0	1	1	1	1	0	0	1	0	3	3	1	4	5	6	1	3	0	0	0	0
47	1	HLD	4/17/2018 7:30	1	1	6	2018-04-17	1	1	1	1	0	0	1	0	0	0	0	0	0	0	0		1	99	50	78	36	0	0	1	1	1	0	0	1	1	3	3	1	4	5	6	3	3	0	0	1	0
27	2	HRL	5/9/2018 5:31	1	1	1	2018-05-09	2	0	0	1	0	0	0	0	0	0	1	0	0	0	0		1	101	67	97	18	0	0	1	1	1	0	0	1	0	3	3	1	4	5	6	1	2	0	0	0	0
52	2	HRL	5/9/2018 6:30	1	1	2	2018-05-09	2	1	0	1	0	0	1	0	0	0	0	0	0	0	0		1	165	89	111	20	0	0	1	1	1	0	0	1	0	3	3	1	4	5	6	1	1	0	0	0	0
28	2	HRL	5/9/2018 9:00	1	1		2018-05-09	1	1	0	0	0	0	0	0	0	0	1	0	0	0	0		1	144	85	142	18	0	0	1	1	1	0	0	1	1	3	3	1	4	5	6	1	2	0	0	0	0
27	1	HRL	5/10/2018 9:20	1	1	2.5	2018-05-10	2	0	0	0	0	0	1	0	0	0	0	0	0	0	0			140	99	70	20	0	0	1	1	1	0	0	1	1	3	3	1	4	5	6	1	1	0	0	0	0
32	1	HRL	5/11/2018 9:01	1	1	2.5	2018-05-11	1	0	0	1	0	0	1	0	0	0	0	0	0	0	0		1	113	74	67	20	0	0	1	1	1	0	0	1	1	3	3	1	4	5	6	1	1	0	0	0	0
37	1	HRL	5/11/2018 9:59	1	1		2018-05-11		0	0	0	0	0	1	0	0	0	0	0	0	0	0		1					0	1	1	1	1	0	0	1	1	3	3	1	4	5	6	1	1	0	0	0	0
30	2	HRL	5/11/2018 5:00	1	1	2.5	2018-05-11	2	0	0	1	0	0	1	0	0	0	0	0	0	0	0		1	120	82	96	18	1	0	1	1	1	0	0	1	1	3	3	1	4	5	6	1	1	0	0	0	0
27	2	HRL	5/11/2018 7:02	1	1		2018-05-11	3	0	0	1	0	0	0	1	0	0	0	0	0	0	0		1	115	64	86	20	0	0	1	1	1	0	0	1	1	3	3	1	4	5	6	1	1	0	0	0	0
30	1	HRL	5/11/2018 8:00	1	1		2018-05-11	2	0	0	1	0	0	1	0	0	0	0	0	0	0	0		1	112	83	70	25	1	0	1	1	1	0	0	1	0	3	3	1	4	5	6	1	3	0	0	0	0
38	1	HRL	5/11/2018 8:10	1	1	4	2018-05-11	2	0	0	1	0	0	0	1	0	0	0	0	0	0	0		1	118	82	68		0	0	1	1	1	0	0	1	0	3	3	1	4	5	6	1	1	0	0	0	0
20	1	HRL	5/12/2018 4:08	1	1	4	2018-05-12	1	1	0	0	0	0	0	1	0	0	0	0	0	0	0		1	112	57	127		0	0	1	1	1	0	0	1	1	3	3	1	4	5	6	2	4	0	0	0	0
28	1	HRL	5/12/2018 2:39	1	1	3	2018-05-12	1	0	0	1	0	0	1	0	0	0	0	0	0	0	0		1	132	99	89		0	0	1	1	1	0	0	1	1	3	3	1	4	5	6	1	1	0	0	0	0
10	1	HRL	5/13/2018 8:29	1	1	1.5	2018-05-13	1	1	0	1	0	0	0	0	1	0	0	0	0	0	0		1	139	100	103		0	0	1	1	1	0	0	1	0	3	3	1	4	5	6	1	2	0	0	0	0
31	1	HRL	5/13/2018 3:24	1	1	4.5	2018-05-13	3	0	0	1	0	0	1	0	0	0	0	0	0	0	0		1	124	81	85		0	0	1	1	1	0	0	1	1	3	3	1	4	5	6	3	1	0	0	0	0
5	2	HRL	5/13/2018 8:19	1	1	3	2018-05-13	1	0	0	1	0	0	0	0	1	0	0	0	0	0	0		1			106		0	0	1	1	1	0	0	1	0	3	3	1	4	5	6	1	1	0	0	0	0
32	2	HRL	5/12/2018 8:29	1	1	3.5	2018-05-12	2	0	0	1	0	0	1	0	0	0	0	0	0	0	0		1	142	77	91		1	0	1	1	1	0	0	1	1	3	3	1	4	5	6	1	1	0	0	0	0
38	1	HLD	4/17/2018 2:05	1	1	8	2018-04-16	2	0	0	1	1	0	1	0	0	0	0	0	0	0	0		1	123	65	87	24	0	1	1	1	1	0	0	1	0	3	3	1	4	5	1	3	1	0	0	0	0
16	1	HRL	5/15/2018 11:06	1	1	4.5	2018-03-15	2	0	0	1	0	0	0	0	1	0	0	0	0	0	0		1	146	75	90		1	1	1	1	1	0	0	1	0	3	3	1	4	5	6	2	4	0	0	0	0
4	2	HRL	5/15/2018 8:00	1	1	6	2018-05-13	1	0	0	1	0	0	0	0	1	0	0	0	0	0	0		1					0	1	1	1	1	0	0	1	0	3	3	1	4	5	6	1	2	0	0	0	0
32	1	HRL	5/12/2018 6:59	1	1	1	2018-05-12		0	0	0	0	0	0	1	0	0	0	0	0	0	0		1	88	68	40		0	0	0	2	2	0	1	1	1	3	3	1	2	3		3	1	0	0	0	0
28	1	HLD	4/18/2018 1:09	1	0	4	2018-04-17	2	0	0	0	1	0	0	0	0	0	1	0	0	0	0		1	67	40	67	17	0	0	1	1	1	0	0	1	1	3	3	1	4	5	6	3	1	0	0	0	0
27	1	HLD	4/18/2018 11:13	1	1	1.5	2018-04-18	2	0	0	1	0	0	0	1	0	0	0	0	0	0	0		1	118	59	129	20	0	0	0	1	1	0	0	1	0	3	3	1	4	5	6	1	1	0	0	0	0
34	1	HRL	5/12/2018 7:12	1	1	1	2018-05-12	1	0	1	0	1	0	0	1	0	0	0	0	0	0	0		1					0	0	1		1	0	0	1	1	3	3	1	4	5	6	1	1	0	0	1	0
40	2	HRL	5/15/2018 6:19	1	1	4	2018-05-15	2	1	0	0	1	0	1	0	0	0	0	0	0	0	0		1	120	80	90	18	0	0	1	1	1	0	0	1	1	3	3	1	4	5	6	1	3	0	0	0	0
26	2	HRL	5/15/2018 4:34	1	1	3.5	2018-05-15	3	1	0	1	0	0	0	0	1	0	0	0	0	0	0		1	111	75	113	20	0	0	1	1	1	0	0	1	1	3	3	1	4	5	6	1	2	0	0	0	0
7	1	HRL	5/16/2018 4:31	1	1	1	2018-05-16	1	1	0	0	0	0	0	0	1	0	0	0	0	0	0		1				22	1	0	1	1	1	0	0	1	1	3	3	1	4	5	6	1	3	0	0	0	0
6	2	HRL	5/16/2018 9:04	1	1	3	2018-05-16	1	0	1	0	0	0	0	0	1	0	0	0	0	0	0		1				18	0	0	1	1	1	0	0	1	1	3	3	1	4	5	6	1	1	0	0	0	0
8	2	HRL	5/18/2018 11:45	1	1	0.5	2018-05-18	1	1	0	0	0	0	0	0	1	0	0	0	0	0	0		1			116	26	0	0	1	1	1	0	0	1	0	3	3	1	4	5	6	1	2	0	0	0	0
7	2	HRL	5/18/2018 11:45	1	1	0.5	2018-05-18	1	1	0	0	0	0	0	0	1	0	0	0	0	0	0		1			120	22	0	0	1	1	1	0	0	1	0	3	3	1	4	5	6	1	2	0	0	0	0
26	1	HRL	5/18/2018 3:04	1	1	1.5	2018-05-18	1	1	0	0	0	0	1	0	0	0	0	0	0	0	0		1	138	81	71		0	0	1	1	1	0	0	1	1	3	3	1	4	5	6	1	3	0	0	0	0
34	1	HRL	5/18/2018 3:08	1	1	1.5	2018-05-18	0	1	0	0	0	0	1	0	0	0	0	0	0	0	0		1	151	69	68		0	0	1	1	1	0	0	1	1	3	3	1	4	5	6	2	5	0	0	0	0
50	1	HRL	5/17/2018 3:08	0	1	8	2018-05-17	0	1	0	0	0	0	1	0	0	0	0	0	0	0	0		1	106	82	65		0	0	1	1	1	0	0	1	0	3	3	1	4	5	6	1	2	0	0	0	0
30	2	HRL	5/17/2018 3:26	1		1	2018-05-17	3	0	0	0	1	0	0	1	0	0	0	0	0	0	0		1	116	82	71		0	0	1	1	1	0	0	1	0	3	3	1	4	5	6	1	3	0	0	0	0
46	1	HRL	5/18/2018 5:03	1	1	7.5	2018-05-18	0	1	0	0	0	0	1	0	0	0	0	0	0	0	0		1	128	71	69	18	0	0	1	1	1	0	0	1	1	3	3	1	4	5	6	2	5	0	0	0	0
33	1	HRL	5/8/2018 11:09	1	1	3	2018-05-08	2	0	0	1	0	0	1	0	0	0	0	0	0	0	0		1	142	105	75	18	0	1	1	1	1	0	0	1	0	3	3	1	4	5	6	1	3	0	0	0	0
34	1	HRL	5/12/2018 7:30	1	1	1	2018-05-12	2	0	0	1	0	0	0	1	0	0	0	0	0	0	0		1					0	0	1	1	1	0	0	1	1	3	3	1	4	5	6	1	1	0	0	0	0
31	1	HRL	5/12/2018 7:15	1	1	1	2018-05-12	2	0	0	1	0	0	0	1	0	0	0	0	0	0	0		1					0	0	1	1	1	0	0	1	1	3	3	1	4	5	6	3	1	0	0	0	0
27	1	HRL	5/12/2018 7:09	1	1	1	2018-05-12		0	0	0	0	0	0	1	0	0	0	0	0	0	0		1	88	50	60		0	0	1	2		0	1	1	1	3	3	1	3	5	5	3	1	0	0	1	0
30	1	HRL	4/23/2018 3:33	1	1	3.5	2018-04-23	2	0	0	1	0	0	1	0	0	0	0	0	0	0	0		1	110	91	88		0	0	1	1	1	0	0	1	1	3	3	1	4	5	6	2	3	0	0	0	0
42	1	HRL	4/26/2018 10:21	1	1		2018-04-26	2	1	0	1	0	0	0	1	0	0	0	0	0	0	0		1					0	0	1	1	1	0	0	1	1	3	3	1	4	5	6	1	1	0	0	0	0
33	1	HRL	4/30/2018 6:38	1	1	6	2018-04-30	2	0	1	0	0	0	1	0	0	0	0	0	0	0	0		1	137	86	88	20	0	0	1	1	1	0	0	1	0	3	3	1	4	5	6	1	1	0	0	0	0
47	2	HRL	4/18/2018 10:11	1	1	3.5	2018-04-18	3	0	0	1	0	0	1	1	0	0	0	0	0	0	0		1					0	0	1	1	1	0	0	1	1	3	3	1	4	5	6	2	1	0	0	0	0
22	2	HLD	4/18/2018 11:00	1	1	5	2018-04-18	3	0	0	1	0	0	0	0	0	0	0	0	0	0	1	etudiante	1	122	86	52	18	0	1	1	1	1	0	0	1	0	0	0	1	4	5	6	1	1	0	0	0	0
35	1	HLD	5/1/2018 1:37	1	1	9	2018-05-01	1	0	1	0	1	0	0	0	0	0	1	0	0	0	0		1	118	62	83	25	0	0	1	1	1	0	0	1	1	3	3	1	4	5	3	3	1	0	0	0	0
23	1	HRL	5/20/2018 11:10	1	1		2018-05-20		1	0	0	0	0	1	0	0	0	0	0	0	0	0		1	140	92	91		0	0	1	1	1	0	0	1	1	3	3	1	4	5	6	1	1	0	0	0	0
12	1	HRL	5/21/2018 12:46	1	1	0.5	2018-05-21	2	1	0	0	0	0	0	0	1	0	0	0	0	0	0		1			80	18	1	1	1	1	1	0	0	1	1	3	3	1	4	5	6	1	2	0	0	0	0
28	1	HRL	5/19/2018 8:05	1	1	1.5	2018-05-19	1	1	0	0	0	0	1	0	0	0	0	0	0	0	0		1	106	49	65	20	0	0	1	1	1	0	0	1	0	3	3	1	4	5	6	1	2	0	0	0	0
33	2	HRL	5/19/2018 3:59	1	1	3.5	2018-05-19		0	0	1	0	0	1	0	0	0	0	0	0	0	0		1	118	82	115	18	0	0	1	1	1	0	0	1	1	3	3	1	4	5	6	1	1	0	0	0	0
40	2	HRL	5/19/2018 3:59	1	1	3.5	2018-05-19		1	0	0	0	0	1	0	0	0	0	0	0	0	0		1	140	114	126	20	0	0	1	1	1	0	0	1	0	3	3	1	4	5	6	1	1	0	0	0	0
40	1	HRL	5/19/2018 3:59	1	1	3.5	2018-05-19	1	1	0	1	0	0	1	0	0	0	0	0	0	0	0		1	172	110	86	18	0	0	1	1	1	0	0	1	0	3	3	1	4	5	6	1	1	0	0	0	0
60	2	HRL	5/19/2018 7:09	1	1	3	2018-05-19	3	1	0	1	1	0	0	0	0	0	0	0	0	0	0		1	189	112	68	18	0	0	1	1	1	0	0	1	1	3	3	1	4	5	6	1	1	0	0	0	0
5	1	HRL	5/19/2018 8:13	1	1		2018-05-19	1	0	1	0	0	0	0	0	1	0	0	0	0	0	0		1				24	1	1	1	1	1	0	0	1	1	3	3	1	4	5	6	1	3	0	0	0	0
25	1	HRL	5/19/2018 9:20	1	1		2018-05-19		0	0	0	0	0	0	0	0	0	1	0	0	0	0		1	140	101	86		1	0	1	1	1	0	0	1	1	3	3	1	4	5	6	1	2	0	0	0	0
56	1	HRL	5/20/2018 4:09	1	1	8.5	2018-05-20	2	0	0	1	0	0	0	1	0	0	0	0	0	0	0		1	129	86	118	18	0	0	1	1	1	0	0	1	1	3	3	1	3	4	4	3	1	0	0	0	0
39	1	HRL	5/20/2018 8:19	1	1	3	2018-05-20		1	0	0	0	0	1	0	0	0	0	0	0	0	0		1	117	85	91		0	0	1	1	1	0	0	1	1	3	3	1	4	5	6		3	0	0	0	0
20	1	HRL	5/20/2018 12:08	1	1	3	2018-05-20	3	0	1	0	0	0	0	0	1	0	0	0	0	0	0		1	120	70	80		0	0	1	1	1	0	0	1	1	3	3	1	4	5	6	1	1	0	0	0	0
47		HRL	5/22/2018 9:59	1	1	5	2018-05-20	1	1	0	0	0	0	1	0	0	0	0	0	0	0	0		1	130	90	67		0	0	1	1	1	0	0	1	0	3	3	1	4	5	6	1	2	0	0	0	0
60	2	HRL	5/22/2018 1:01	1	1	1	2018-05-10	1	1	0	0	0	0	0	0	0	1	0	0	0	0	0		1	143	84	110		0	0	1	1	1	0	0	1	0	3	3	1	4	5	6	1	2	0	0	0	0
55	2	HRL	5/23/2018 8:39	1	1		2018-05-21		0	0	0	0	0	0	0	0	1	0	0	0	0	0		1	135	83	71		0	1	1	1	1	0	0	1	0	3	3	1	4	5	6	1	3	0	0	0	0
11	2	HRL	5/22/2018 9:59	1	0	4	2018-05-12	1	1	0	1	0	0	0	0	1	0	0	0	0	0	0		1	103	64	88		0	1	1	1	1	0	0	1	0	3	3	1	4	5	6	1	1	0	0	1	0
24	1	HRL	5/22/2018 2:18	1	1	4	2018-05-22	2	0	0	0	0	0	1	0	0	0	0	0	0	0	0		1	107	68	66		0	0	1	1	1	0	0	1	0	3	3	1	4	5	6	3	13	0	0	0	0
39	2	HLD	5/2/2018 2:00	1	1	4	2018-05-02	3	0	1	1	0	0	0	1	0	0	0	0	0	0	0		1	132	84	82	18	0	0	1	1	1	0	0	1	0	3	3	1	4	5	6	1	1	0	0	0	0
36	1	HRL	5/21/2018 5:21	1	1	4	2018-05-21	2	0	0	1	0	0	1	1	0	0	0	0	0	0	0		1					0	0	1	1	1	0	0	1	0	3	3	1	4	5	6	1	1	0	0	0	0
21	1	HRL	5/21/2018 3:40	1	0	6	2018-05-21	0	1	0	0	0	0	1	0	0	0	0	0	0	0	0		1	85	49	79	18	0	0	1	1	1	0	0	1	1	3	3	1	4	5	6	1	1	0	0	0	0
9	1	HCP	5/2/2018 11:00	0	1	6	2018-05-02	1	1	0	1	0	0	0	0	1	0	0	0	0	0	0		1	95	50	110	27	1	1	1	1	1	0	0	1	1	3	3	1	4	5	6	3	1	0	0	0	0
42	1	HRL	5/22/2018 9:20	1	1	6.5	2018-05-22	2	1	0	1	0	0	0	1	0	0	0	0	0	0	0		1	139	89	117		0	0	1	1	1	0	0	1	1	3	3	1	4	5	6	1	2	0	0	0	0
33	1	HLD	4/24/2018 8:35	1	99	5	2018-04-24	99	0	1	1	0	0	0	0	0	0	0	0	0	1	0		1	152	59	57		0	0	0	1	1	1	1	1	1	3	3	2	2	1	3	3	2	0	0	0	0
45	2	HLD	4/25/2018 11:29	1	1	5	2018-04-25	2	0	1	1	0	0	1	0	0	0	0	0	0	0	0		1	161	86	90		0	0	1	1	1	0	0	1	0	3	3	1	4	5	6	1	1	0	0	0	0
36	2	HLD	4/25/2018 11:29	1	1	5	2018-04-25	2	0	0	1	0	0	1	0	0	0	0	0	0	0	0		1	119	79	73	20	0	0	1	1	1	0	0	1	0	3	3	1	4	5	6	1	1	0	0	0	0
19	2	HLD	4/25/2018 11:29	1	1	6	2018-04-25	2	0	1	1	0	0	0	0	0	1	0	0	0	0	0		1	134	72	89		0	0	1	1	1	0	0	1	0	3	3	1	4	5	6	1	1	0	0	0	0
24	2	HLD	4/26/2018 3:45	1	1	7	2018-04-26	3	0	0	1	0	0	0	0	1	0	0	0	0	0	0		1	106	77	77	18	99	0	1	1	1	0	0	1	0	3	3	1	3	4	5	4	9	0	0	0	0
33	1	HLD	4/24/2018 3:00	1	1	9	2018-04-24	2	0	1	0	0	1	1	0	0	0	0	0	0	0	0		1	124	85	78	20	0	0	1	1	1	0	0	1	1	3	3	1	4	5	6	3	2	0	0	0	0
30	1	HLD	4/21/2018 12:24	1	1	8	2018-04-21	2	0	1	1	1	0	1	0	0	0	0	0	0	0	0		1	145	96	87	28	0	0	1	1	1	0	0	1	1	3	3	1	4	5	6	2	2	0	0	0	0
19	1	HLD	4/26/2018 8:45	1	1	5	2018-04-26	2	0	1	1	0	0	0	0	0	0	0	1	0	0	0		1	121	84	100	22	0	0	1	1	1	0	0	1	0	3	3	1	4	5	6	1	4	0	0	0	0
38	1	HLD	4/27/2018 3:35	1	1	7	2018-04-27	2	0	1	1	0	0	1	0	0	0	0	0	0	0	0		1	126	80	78		0	0	1	1	1	0	0	1	0	3	3	1	4	5	6	1	99	0	0	1	0
44	1	HLD	4/29/2018 9:24	1	1	11	2018-04-29	2	0	1	1	0	0	0	1	0	0	0	0	0	0	0		1	105	77	70		0	0	1	1	1	0	0	1	1	3	3	1	4	5	6	1	4	0	0	0	0
32	1	HLD	4/29/2018 2:31	1	1	13	2018-04-29	2	0	1	1	0	0	0	0	0	0	0	1	0	0	0		1	132	86	92		0	0	1	1	1	0	0	1	0	3	3	1	4	5	6	1	1	0	0	1	0
19	2	HCP	5/3/2018 2:29	0	1	6	2018-05-03	2	1	0	1	0	0	0	0	0	1	0	0	0	0	0		1	110	70	98	24	1	0	1	1	1	0	0	1	1	3	3	1	4	5	6	3	2	1	0	0	0
28	1	HCP	4/24/2018 9:00	0	1	9	2018-04-24	2	1	0	1	0	0	1	0	0	0	0	0	0	0	0		1	140	80	94	23	1	0	1	1	1	0	0	1	1	3	3	1	3	4	5	3	1	1	0	0	0
65	1	HCP	4/27/2018 12:14	0	1	24	2018-04-27	2	1	0	1	0	0	0	0	0	0	0	0	1	0	0		1	170	110	86	22	1	1	1	1	1	0	0	1	1	3	3	1	4	5	6	3	1	1	0	1	0
28	2	HCP	5/8/2018 6:59	0	1	5	2018-05-08	2	1	0	1	0	0	0	0	0	1	0	0	0	0	0		1	120	75	100	26	0	0	1	1	1	0	0	1	1	3	3	1	4	5	6	1	2	0	0	0	0
39	1	HCP	5/9/2018 10:40	0	1	10	2018-05-09	2	1	0	1	0	0	1	0	0	0	0	0	0	0	0		1	130	85	84	19	1	0	1	1	1	0	0	1	1	3	3	1	4	5	6	3	1	0	0	0	0
39	1	HRE	5/2/2018 12:59	0	1	17	2018-05-02	2	1	0	1	0	0	0	1	0	0	0	0	0	0	0		1	140	80	82	21	1	0	1	1	1	0	0	1	1	3	3	1	4	5	6	3	2	0	0	0	0
31	1	HCP	5/2/2018 3:00	0	1	23	2018-05-02	2	1	0	0	1	0	1	0	0	0	0	0	0	0	0		1	120	60	89	24	1	0	1	1	1	0	0	1	1	3	3	1	4	5	6	3	12	0	0	0	0
17	1	HLD	5/5/2018 4:18	0	1	22	2018-05-05	2	1	1	0	0	0	0	0	1	0	0	0	0	0	0		1	112	62	93	23	0	1	1	1	1	0	0	1	0	3	3	1	4	5	6	1	3	0	0	0	0
17	1	HLD	5/6/2018 12:59	1	1	5	2018-05-05	2	1	0	1	0	0	0	0	1	0	0	0	0	0	0		1	110	71	92	20	0	1	1	1	1	0	0	1	1	3	3	1	4	5	6	1	2	0	0	0	0
27	1	HLD	5/4/2018 8:29	1	1	5	2018-05-04	2	1	0	0	1	0	0	1	0	0	0	0	0	0	0		1	118	87	67		0	1	1	1	1	0	0	1	0	3	3	1	4	5	6	3	1	0	0	0	0
23	1	HLD	5/6/2018 8:50	1	0	12	2018-05-06	99	1	1	0	0	0	0	0	0	0	0	0	0	1	0		1	108	86	102	29	99	1	1	2	2	0	1	1	1	3	3	1	2	4	4	3	12	0	0	1	0
25	1	HLD	4/23/2018 10:21	1	1	3	2018-04-23	2	0	1	1	0	0	0	0	0	0	1	0	0	0	0		1	133	80	96		0	1	1	1	1	0	0	1	1	3	3	1	4	5	6	1	2	0	0	0	0
29	1	HLD	5/6/2018 8:58	1	1	12	2018-05-06	2	1	0	1	0	0	1	0	0	0	0	0	0	0	0		1	120	62	86	14	0	1	1	1	1	0	0	1	1	3	3	1	4	5	6	3	4	0	0	0	0
16	1	HLD	5/6/2018 9:10	1	1	5	2018-05-06	1	0	1	1	0	0	0	0	0	0	1	0	0	0	0		1	105	70	116	20	0	1	1	1	1	0	0	1	1	3	3	1	4	5	6	3	12	0	0	0	0
4	1	HLD	5/8/2018 9:27	0	1	60	2018-05-07	1	1	1	0	0	0	0	0	1	0	0	0	0	0	0		1			96		99	1	1	1	2	0	0	1	0	3	3	2	2	4	4	1	1	0	0	0	0
23	1	HLD	5/8/2018 7:50	1	1	6	2018-05-08	2	0	1	1	0	0	1	0	0	0	0	0	0	0	0		1	127	103	114		0	1	1	1	2	0	0	1	0	3	3	1	4	5	6	1	1	0	0	0	0
37	1	HCP	5/14/2018 8:29	0	1	40	2018-05-14	2	1	0	1	0	0	1	0	0	0	0	0	0	0	0		1	150	80	80	21	1	0	1	1	1	0	0	1	1	3	3	1	4	5	6	1	1	0	0	1	0
26	1	HLD	5/9/2018 6:19	1	1	5	2018-05-09	2	0	1	1	0	0	1	0	0	0	0	0	0	0	0		1	119	77	104	16	0	0	1	1	1	0	0	1	0	3	3	1	4	5	6	3	2	0	0	0	0
24	1	HCP	5/12/2018 11:00	0	1	6	2018-05-12	2	1	0	0	1	0	1	0	0	0	0	0	0	0	0		1	110	70	102	27	1	0	1	1	1	0	0	1	1	3	3	1	4	5	6	3	1	0	0	0	0
26	2	HLD	5/9/2018 8:29	1	1	9	2018-05-09	2	0	1	1	0	0	1	0	0	0	0	0	0	0	0		1	121	73	73	20	0	0	1	1	1	0	0	1	0	3	3	1	4	5	6	1	1	0	0	0	0
40	1	HCP	5/17/2018 11:29	0	1	7	2018-05-17	2	1	0	1	0	0	1	0	0	0	0	0	0	0	0		1	140	70	78	19	1	0	1	1	1	0	0	1	1	3	3	1	4	5	6	3	1	0	0	1	0
38	1	HCP	5/17/2018 1:30	0	1	13	2018-05-17	2	1	0	1	0	0	0	1	0	0	0	0	0	0	0		1	140	80	84	23	1	0	1	1	1	0	0	1	1	3	3	1	4	5	6	1	2	1	1	0	0
31	2	HRL	5/22/2018 9:17	1	1		2018-05-22		0	0	1	0	0	1	0	0	0	0	0	0	0	0		1	184	108	89		0	0	1	1	1	0	0	1	0	3	3	1	4	5	6	4	8	0	0	0	0
3	1	HRL	5/22/2018 4:02	1	1	0.5	2018-05-22	1	1	0	0	0	0	0	0	1	0	0	0	0	0	0		1					0	0	1	1	1	0	0	1	0	3	3	1	4	5	6	1	3	0	0	0	0
4	1	HRL	5/22/2018 6:04	1	1	1	2018-05-22	1	1	0	0	1	0	0	0	1	0	0	0	0	0	0		1			90	20	0	0	1	1	1	0	0	1	0	3	3	1	4	5	6	1	3	0	0	0	0
31	1	HRL	5/22/2018 10:08	1	1		2018-05-22	2	0	0	1	0	0	0	1	0	0	0	0	0	0	0		1	138	89	73		0	0	1	1	1	0	0	1	1	3	3	1	4	5	6	1	1	0	0	0	0
28	1	HRL	5/22/2018 9:59	1	1	3.5	2018-05-22		0	0	0	0	0	1	0	0	0	0	0	0	0	0		1	132	82	82	18	0	0	1	1	1	0	0	1	1	3	3	1	4	5	6	1	1	0	0	0	0
35	2	HCP	5/18/2018 8:00	1	1	9	2018-05-18	3	0	1	1	0	0	0	1	0	0	0	0	0	0	0		1	115	70	86	23	1	0	1	1	1	0	0	1	1	3	3	1	4	5	6	3	1	0	0	0	0
9	1	HCP	5/18/2018 11:00	0	1	36	2018-05-18	1	0	0	1	0	0	0	0	1	0	0	0	0	0	0		1	95	55	105	28	1	1	1	1	1	0	0	1	0	3	3	1	4	5	6	1	3	0	0	1	0
24	1	HRL	5/22/2018 9:59	1	1	3.5	2018-05-22	2	0	0	1	0	0	0	1	0	0	0	0	0	0	0		1	129	88	81	22	0	0	1	1	1	0	0	1	1	3	3	1	4	5	6	1	1	0	0	0	0
36	2	HRL	5/23/2018 8:29	1	1	5	2018-05-23	3	0	0	1	0	0	0	1	0	0	0	0	0	0	0		1	126	72	82	20	0	0	1	1	1	0	0	1	1	3	3	1	4	5	6	2	4	0	0	0	0
17	1	HRL	5/23/2018 3:59	1	1	1	2018-05-23	2	1	0	0	0	0	0	0	1	0	0	0	0	0	0		1	131	54	80		0	0	1	1	1	0	0	1	0	3	3	1	4	5	6	1	3	0	0	0	0
29	2	HRL	5/24/2018 10:21	1	1	5	2018-05-20	2	1	0	0	0	0	1	0	0	0	0	0	0	0	0		1	101	68	84		0	0	1	1	1	0	0	1	0	3	3	1	4	5	6	1	1	0	0	0	0
28	1	HRL	5/24/2018 12:48	1	1	2	2018-05-24	1	0	1	0	0	0	1	0	0	0	0	0	0	0	0		1	119	75	73		0	0	1	1	1	0	0	1	0	3	3	1	4	5	6	1	2	0	0	0	0
37	1	HRL	5/25/2018 9:32	1	1		2018-05-25	3	0	0	1	0	0	0	1	0	0	0	0	0	0	0		1	114	78	106		0	0	1	1	1	0	0	1	1	3	3	1	4	5	6	2	3	0	0	0	0
31	1	HRL	5/25/2018 11:31	1	1	1.5	2018-05-25	1	0	0	1	0	0	1	0	0	0	0	0	0	0	0		1	104	60	78		0	0	1	1	1	0	0	1	0	3	3	1	4	5	6	1	2	0	0	0	0
25	2	HRL	5/25/2018 3:11	1	1	3	2018-05-24	3	0	0	1	0	0	0	1	0	0	0	0	0	0	0		1	100	66	94		0	0	1	1	1	0	0	1	0	3	3	1	4	5	6	1	2	0	0	0	0
40	2	HRL	5/26/2018 9:20	1	1	1	2018-05-26	2	0	0	1	0	0	0	0	0	0	0	0	0	0	1	clergy	1	120	105	98		0	0	1	1	1	0	0	1	0	3	3	1	4	5	6	1	2	0	0	0	0
36	1	HRL	5/24/2018 5:00	1	1	3	2018-05-24	1	0	0	1	0	0	0	1	0	0	0	0	0	0	0		1	114	66	97		0	0	1	1	1	0	0	1	1	3	3	1	4	5	6	1	1	0	0	0	0
30	1	HRL	5/24/2018 5:00	1	1	4	2018-05-24	1	0	0	1	0	0	0	1	0	0	0	0	0	0	0		1	147	82	87		0	0	1	1	1	0	0	1	1	3	3	1	4	5	6	1	1	1	0	1	0
32	2	HRL	5/24/2018 11:29	1	1	1.5	2018-05-24	2	0	0	1	0	0	0	1	0	0	0	0	0	0	0		1				18	0	0	1	1	1	0	0	1	1	3	3	1	4	5	6	2	4	0	0	0	0
1	2	HRL	5/25/2018 9:59	1	1	0.5	2018-05-25	0	0	1	0	1	0	0	0	0	0	0	0	0	0	1	baby	1			101	22	0	0	1	1	1	0	0	1	1	3	3	1	4	5	6	1	5	0	0	0	0
42	1	HCP	5/22/2018 9:00	1	1	14	2018-05-22	3	0	0	1	0	0	0	1	0	0	0	0	0	0	0		1	150	80	96	24	1	0	1	1	1	0	0	1	1	3	3	1	4	5	6	3	1	0	0	0	0
72	1	HCP	5/22/2018 12:00	0	1	12	2018-05-22	2	1	0	1	0	0	0	0	0	0	0	0	1	0	0		1	180	110	78	19	1	0	1	1	1	0	0	1	1	3	3	1	4	5	6	3	1	0	0	1	0
41	2	HCP	5/22/2018 3:59	0	1	23	2018-05-22	2	1	0	1	0	0	0	0	0	1	0	0	0	0	0		1	130	70	87	22	1	1	1	1	1	0	0	1	0	3	3	1	4	5	6	1	3	0	0	0	0
55	1	HCP	5/28/2018 9:59	1	1	7	2018-05-28	3	0	0	1	0	0	0	1	0	0	0	0	0	0	0		1	140	80	82	21	1	0	1	1	1	0	0	1	1	3	3	1	4	5	6	3	1	0	0	0	0
31	1	HCP	5/28/2018 12:59	0	1	6	2018-05-28	2	1	0	1	0	0	1	0	0	0	0	0	0	0	0		1	115	75	92	23	1	0	1	1	1	0	0	1	1	3	3	1	4	5	6	3	1	0	0	0	0
37	1	HRL	5/25/2018 11:00	1	1	4	2018-05-25	3	0	0	1	0	0	0	1	0	0	0	0	0	0	0		1	132	71	76	20	0	0	1	1	1	0	0	1	1	3	3	1	4	5	6	1	2	0	0	0	0
28	1	HRL	5/25/2018 2:00	1	1	1	2018-05-25	1	0	0	0	0	0	0	1	0	0	0	0	0	0	0		1	134	97	84	20	0	0	1	1	1	0	0	1	1	3	3	1	4	5	6	1	1	0	0	0	0
25	1	HRL	5/26/2018 4:40	1	1	1	2018-05-25	3	1	0	0	0	0	0	0	1	0	0	0	0	0	0		1	127	74	112		0	0	1	1	1	0	0	1	0	3	3	1	4	5	6	4	11	0	0	0	0
1	2	HRL	5/26/2018 8:00	0	1	8	2018-05-26	0	1	0	1	0	0	0	0	0	0	0	0	0	0	1	baby	1			100		1	1	1	1	1	0	0	1	0	3	3	1	4	5	6	1	9	0	0	0	0
34	2	HRL	5/27/2018 7:50	1	1	1	2018-05-27	2	0	0	1	0	0	1	0	0	0	0	0	0	0	0		1	144	91	122		0	0	1	1	1	0	0	1	0	3	3	1	4	5	6	1	2	0	0	0	0
12	2	HRL	5/27/2018 5:19	1	1	0.5	2018-05-27	2	1	0	0	0	0	0	0	1	0	0	0	0	0	0		1			100		0	0	1	1	1	0	0	1	0	3	3	1	4	5	6	1	3	0	0	0	0
6	2	HRL	5/27/2018 6:24	1	1	1	2018-05-27	1	1	0	0	1	0	0	0	1	0	0	0	0	0	0		1					0	1	1	1	1	0	0	1	1	3	3	1	4	5	6	1	1	0	0	0	0
48	2	HRL	5/27/2018 6:24	1	1	1	2018-05-27	1	0	1	0	0	0	1	0	0	0	0	0	0	0	0		1	169	124	86		0	1	1	1	1	0	0	1	0	3	3	1	4	5	6	1	1	0	0	0	0
51	1	HRL	5/1/2018 6:29	1	1	1	2018-05-27	1	0	1	0	0	0	1	0	0	0	0	0	0	0	0		1	126	80	56		0	1	1	1	1	0	0	1	0	3	3	1	4	5	6	1	1	0	0	0	0
30	1	HRL	5/28/2018 8:39	1	1	4.5	2018-05-28	1	0	0	0	1	0	1	0	0	0	0	0	0	0	0		1	134	60	95	18	0	0	1	1	1	0	0	1	1	3	3	1	4	5	6	2	3	0	0	0	0
15	1	HRL	5/28/2018 4:20	1	1	4.5	2018-05-28	2	0	1	0	0	0	0	0	1	0	0	0	0	0	0		1			92	18	0	1	1	1	1	0	0	1	1	3	3	1	4	5	6	1	2	0	0	0	0
46	2	HRL	5/29/2018 6:01	0	1	10	2018-05-29	0	1	0	0	0	0	1	0	0	0	0	0	0	0	0		1	126	81	85	20	1	0	1	1	1	0	0	1	1	3	3	1	4	5	6	2	5	0	0	0	0
18	1	HRL	5/29/2018 8:03	1	1	1.5	2018-05-29	2	0	1	1	0	0	0	0	1	0	0	0	0	0	0		1	116	75	105	18	0	0	1	1	1	0	0	1	1	3	3	1	4	5	6	1	1	0	0	0	0
53	2	HRL	5/30/2018 10:20	1	1	2.5	2018-05-30	1	1	0	0	0	0	1	0	0	0	0	0	0	0	0		1	101	55	90	24	0	0	1	1	1	0	0	1	0	3	3	1	4	5	6	1	1	0	0	0	0
26	1	HLD	5/13/2018 10:44	1	1	9	2018-05-13	2	1	0	0	1	0	1	0	0	0	0	0	0	0	0		1	100	70	80	18	0	0	1	1	1	0	0	1	1	3	3	1	4	5	6	2	2	0	0	0	0
71	1	HLD	5/13/2018 8:19	1	1	6	2018-05-13	3	0	1	1	0	0	0	0	0	0	0	0	1	0	0		1	132	85	72	20	0	0	1	1	1	0	0	1	1	3	3	1	4	5	6	1	1	0	0	0	0
35	1	HLD	5/13/2018 1:01	1	1	3	2018-05-13	3	1	0	1	0	0	0	1	0	0	0	0	0	0	0		1	121	82	108	24	0	0	1	1	1	0	0	1	0	3	3	1	4	5	6	3	1	0	0	0	0
27	1	HLD	5/13/2018 7:27	1	1	12	2018-05-13	2	0	1	1	0	0	0	1	0	0	0	0	0	0	0		1	136	91	87		0	0	1	1	1	0	0	1	1	3	3	1	4	5	6	3	1	0	0	0	0
33	2	HLD	5/14/2018 2:09	1	1	9	2018-05-01	2	1	0	1	0	0	1	0	0	0	0	0	0	0	0		1	117	69	68		0	0	1	1	1	0	0	1	1	3	3	1	4	5	6	1	1	0	0	0	0
56	1	HLD	5/17/2018 12:00	1	1	5	2018-05-17	2	0	1	1	0	0	1	0	0	0	0	0	0	0	0		1	127	82	76		0	0	1	1	1	0	0	1	1	3	3	1	4	5	6	1	2	0	0	0	0
38	1	HLD	5/17/2018 7:50	1	1	5	2018-05-15	1	1	0	0	0	0	0	0	0	0	1	0	0	0	0		1	115	58	77	21	0	1	1	1	1	0	0	1	1	3	3	1	4	5	6	3	1	0	0	0	0
60	2	HLD	5/19/2018 10:25	1	1	8	2018-05-19	2	0	1	1	0	0	0	0	0	0	0	0	1	0	0		1	135	93	73	20	0	0	1	1	1	0	0	1	0	3	3	1	4	5	6	3	1	0	0	0	0
38	1	HLD	5/18/2018 4:40	1	1	6	2018-05-18	3	0	1	1	0	0	0	1	0	0	0	0	0	0	0		1	125	70	80	20	0	0	1	1	1	0	0	1	0	3	3	1	4	5	6	3	3	0	0	0	0
29	2	HLD	5/22/2018 5:50	1	1	4	2018-05-22	2	1	0	1	0	0	0	1	0	0	0	0	0	0	0		1	102	71	85	18	0	0	1	1	1	0	0	1	1	3	3	1	4	5	6	3	1	0	0	0	0
44	2	HRL	5/30/2018 8:29	0	1	6	2018-05-29	1	1	0	0	0	0	1	0	0	0	0	0	0	0	0		1	115	61	64		0	1	1	1	1	0	0	1	0	3	3	1	4	5	6	1	2	0	0	1	0
35	2	HRL	5/28/2018 12:59	1	1		2018-05-28	2	0	0	1	0	0	1	0	0	0	0	0	0	0	0		1					0	0	1	1	1	0	0	1	0	3	3	1	4	5	6	1	2	0	0	0	0
33	2	HRL	5/24/2018 9:17	1	1	6	2018-05-24	0	1	0	0	0	0	0	1	0	0	0	0	0	0	0		1	116	58	63		0	0	1	1	1	0	0	1	0	3	3	1	4	5	6	1	3	0	0	0	0
26	1	HRL	5/30/2018 10:15	1	1	4.5	2018-05-30	3	0	0	1	0	0	0	1	0	0	0	0	0	0	0		1			78		0	0	1	1	1	0	0	1	0	3	3	1	4	5	6	1	1	0	0	0	0
76	1	HRL	5/29/2018 12:00	0	1	10	2018-05-25	1	1	0	0	0	0	0	0	0	0	0	0	1	0	0		1	96	67	91		0	1	1	1	1	0	0	1	0	3	3	1	4	5	6	1	1	0	0	0	0
28	1	HRL	5/29/2018 8:29	1	1		2018-05-28	2	0	0	1	0	0	0	1	0	0	0	0	0	0	0		1	134	74	59		0	0	1	1	1	0	0	1	0	3	3	1	4	5	6	1	2	0	0	0	0
28	1	HLD	5/16/2018 9:01	1	1	9	2018-05-16	2	0	1	1	0	0	1	0	0	0	0	0	0	0	0		1	165	125	107		0	0	1	1	1	0	0	1	0	3	3	1	4	5	6	1	1	0	0	0	0
21	1	HRL	5/29/2018 9:00	1	1	2.5	2018-05-29	3	0	0	1	0	0	0	0	1	0	0	0	0	0	0		1	127	70	96		0	0	1	1	1	0	0	1	0	3	3	1	4	5	6	1	3	0	0	0	0
28	2	HRL	5/28/2018 12:00	1	1	4.5	2018-05-28	3	0	0	1	0	0	1	0	0	0	0	0	0	0	0		1	114	82	75		0	0	1	1	1	0	0	1	0	3	3	1	4	5	6	1	2	0	0	0	0
3	2	HRL	5/30/2018 9:00	1	1	3	2018-05-30	1	0	0	1	0	0	0	0	1	0	0	0	0	0	0		1					0	0	1	1	1	0	0	1	0	3	3	1	4	5	6	1	3	0	0	0	0
32	1	HLD	5/17/2018 1:30	1	1	14	2018-05-17	3	0	1	1	0	0	0	0	0	0	0	0	0	0	1	etudiant	1	133	87	84		0	0	1	1	1	0	0	1	0	3	3	1	4	5	6	1	1	0	0	0	0
42	1	HRL	5/30/2018 9:58	1	1	3.5	2018-05-30	1	1	0	0	0	0	1	0	0	0	0	0	0	0	0		1	120	74	84	24	0	0	1	1	1	0	0	1	0	3	3	1	4	5	6	1	1	0	0	1	0
72	1	HLD	5/19/2018 12:04	1	1	21	2018-05-19	2	0	1	1	0	0	0	0	0	0	0	0	1	0	0		1	116	68	141		0	0	1	1	1	0	1	1	1	3	3	1	3	3	1	2	1	0	0	0	0
71	1	HLD	5/19/2018 10:40	1	1	3	2018-05-19	2	1	0	1	0	0	1	0	0	0	0	0	0	0	0		1	124	71	86	16	0	0	1	1	1	0	0	1	0	3	3	1	4	5	6	1	1	0	0	0	0
19	1	HRL	5/31/2018 8:08	1	1	8	2018-05-31	2	1	0	0	0	0	1	0	0	0	0	0	0	0	0		1	125	72	91	20	0	0	1	1	1	0	0	1	1	3	3	1	4	5	6	1	3	0	0	0	0
31	1	HRL	5/27/2018 6:00	1	1	1	2018-05-27		0	0	1	0	0	1	0	0	0	0	0	0	0	0		1	84	65	75		0	1	1	1	1	0	0	1	1	3	3	1	4	5	6	1	1	0	0	0	0
54	1	HRL	5/27/2018 6:10	1	1	1	2018-05-27	1	1	0	0	0	0	1	0	0	0	0	0	0	0	0		1	130	73	86		0	0	1	1	1	0	0	1	1		3	1	4	5	6	1	1	0	0	1	0
24	1	HRL	5/21/2018 5:21	0	1	7	2018-05-21	1	1	0	0	0	0	1	0	0	0	0	0	0	0	0		1	120	79	87		0	0	0	1	1	0	0	1	0	3	3	1	4	5	6	1	1	0	0	0	0
38	1	HRL	5/26/2018 12:38	1	1	4	2018-05-26	3	0	0	1	0	0	0	1	0	0	0	0	0	0	0		1	139	90	87		0	0	1	1	1	0	0	1	1	3	3	1	4	5	6	1	1	0	0	1	0
43	1	HRL	5/24/2018 5:00	1	1	4	2018-05-24	1	1	0	0	0	0	0	1	0	0	0	0	0	0	0		1	178	118	125		0	0	1	1	1	0	0	1	1	3	3	1	4	5	6	1	1	0	0	0	0
31	2	HRL	5/3/2018 5:25	1	1	6	2018-05-21	1	0	1	0	0	0	1	0	0	0	0	0	0	0	0		1	125	74	70	20	0	0	1	1	1	0	0	1	1	3	3	1	4	5	6	1	1	0	0	0	0
20	1	HRL	5/13/2018 6:00	1	1	2.5	2018-05-13	1	1	0	0	0	0	1	0	0	0	0	0	0	0	0		1	121	63	91		0	0	1	1	1	0	0	1	1	3	3	1	4	5	6	1	1	0	0	0	0
39	1	HRL	5/12/2018 8:29	1	1	2.5	2018-05-12	2	1	0	0	1	0	1	0	0	0	0	0	0	0	0		1	140	91	74		0	0	1	1	1	0	0	1	1	3	3	1	4	5	6	1	1	0	0	0	0
18	1	HRL	5/11/2018 10:30	1	1	2.5	2018-05-11	2	0	0	1	0	0	0	0	1	0	0	0	0	0	0		1	114	58	69	20	0	0	1	1	1	0	0	1	1	3	3	1	4	5	6	2	1	0	0	0	0
54	1	HRL	5/3/2018 6:55	1	1	5	2018-05-03	1	1	0	0	0	0	1	0	0	0	0	0	0	0	0		1					0	0	1	1	1	0	0	1	1	3	3	1	4	5	6	2	3	0	0	0	0
35	1	HRL	5/4/2018 5:08	1	1	3	2018-05-04	1	0	1	0	0	0	1	0	0	0	0	0	0	0	0		1	131	95	102		1	0	1	1	1	0	0	1	0	3	3	1	4	5	6	2	5	0	0	0	0
42	1	HRL	5/9/2018 7:40	1	1	6	2018-05-09	0	1	0	0	0	0	1	0	0	0	0	0	0	0	0		1	130	78	73	20	0	0	1	1	1	0	0	1	1	3	3	1	4	5	6	1	1	0	0	1	0
32	2	HRL	5/9/2018 8:08	1	1	2	2018-05-09	3	0	0	1	0	0	0	1	0	0	0	0	0	0	0		1	142	79	114	22	0	0	1	1	1	0	0	1	0	3	3	1	4	5	6	1	2	0	0	0	0
30	1	HRL	5/12/2018 7:30	1	1	1	2018-05-12	1	0	0	1	0	0	0	1	0	0	0	0	0	0	0		1					0	0	1	1	1	0	0	1	1	3	3	1	4	5	6	3	1	0	0	1	0
27	1	HRL	5/12/2018 7:30	1	1	1	2018-05-12		0	0	1	0	0	0	1	0	0	0	0	0	0	0		1					0	0	1	1	1	0	0	1	1	3	3	1	4	5	6	1	1	0	0	1	0
36	2	HRL	5/12/2018 6:59	1	1	1	2018-05-12		0	0	1	0	0	0	1	0	0	0	0	0	0	0		1	148	100	92		0	0	1	2	1	0	0	1	1	3	3	1	4	5	6	1	1	0	0	1	0
7	1	HLD	5/19/2018 4:02	1	1	17	2018-05-19	1	0	1	1	0	0	0	0	1	0	0	0	0	0	0		1	100	60	80		0	0	1	1	1	0	0	1	0	3	3	1	4	5	6	1	2	0	0	0	0
31	1	HRL	5/12/2018 6:59	1	1	1	2018-05-12	2	0	0	1	0	0	0	1	0	0	0	0	0	0	0		1					0	0	1	1	1	0	0	1	1	3	3	1	4	5	6	3	1	0	0	0	0
34	2	HLD	5/19/2018 6:00	1	1	15	2018-05-19	2	0	1	1	0	0	0	0	0	1	0	0	0	0	0		1	95	78	94	18	0	0	1	1	1	0	0	1	0	3	3	1	4	5	6	1	1	0	0	0	0
10	2	HLD	5/19/2018 1:40	1	1	14	2018-05-19	1	1	0	1	0	0	0	0	1	0	0	0	0	0	0		1	122	89	96		0	0	1	1	1	0	0	1	0	3	3	1	4	5	6	1	1	0	0	0	0
20	1	HLD	5/20/2018 12:00	1	1	18	2018-05-20	2	0	1	1	0	0	0	0	1	0	0	0	0	0	0		1	109	63	83		0	0	1	1	1	0	0	1	0	3	3	1	4	5	6	3	1	0	0	0	0
23	2	HLD	5/20/2018 9:30	1	1	23	2018-05-20	2	0	1	1	0	0	0	0	1	0	0	0	0	0	0		1	120	90	80	20	0	0	1	1	1	0	0	1	0	3	3	1	4	5	6	1	1	0	0	0	0
28	2	HLD	4/27/2018 2:31		1	11	2018-04-27	99	0	1	1	0	0	0	0	0	1	0	0	0	0	0		1	66	53	81	28	0	0	1	1	1	0	1	1	1	3	3	2	3	4	1	3	1	0	0	0	0
18	1	HLD	4/27/2018 2:29	1	1	10	2018-04-27	1	1	0	1	0	0	1	0	0	0	0	0	0	0	0		1	140	90	84	20	0	0	1	1	1	0	0	1	1	3	3	1	4	5	5	3	1	0	0	0	0
18	1	HLD	5/3/2018 7:44	1	1	5	2018-05-03	0	0	0	0	1	0	0	0	0	0	1	0	0	0	0		1	132	87	86	20	0	0	1	1	1	0	0	1	1	3	3	1	4	5	6	1	2	0	0	0	0
20	2	HLD	5/4/2018 5:00	1	1	8	2018-05-04	2	1	1	0	0	0	0	0	1	0	0	0	0	0	0		1	105	73	89		0	0	1	1	1	0	0	1	0	3	3	1	4	5	6	1	1	0	0	0	0
44	1	HLD	5/4/2018 9:04	1	1	3	2018-05-04	2	0	1	0	1	0	0	1	0	0	0	0	0	0	0		1	122	79	79		0	0	1	1	1	0	0	1	0	3	3	1	4	5	6	1	2	0	0	0	0
25	1	HLD	5/4/2018 10:05	1	1	8	2018-05-04	2	1	0	1	0	0	1	0	0	0	0	0	0	0	0		1	131	74	89		0	0	1	1	1	0	0	1	0	3	3	1	4	5	6	1	1	0	0	0	0
58	1	HLD	5/5/2018 12:59	1	1	12	2018-05-05	1	0	0	0	0	0	1	0	0	0	0	0	0	0	0		1	121	71	100		0	0	1	1	1	0	0	1	1	3	3	1	4	5	6	1	1	0	0	0	0
44	1	HLD	5/7/2018 1:53	1	1	6	2018-05-05	2	1	1	1	0	0	1	0	0	0	0	0	0	0	0		1	181	115	98	20	0	1	1	1	1	0	0	1	1	3	3	1	4	5	6	1	1	0	0	0	0
31	2	HLD	5/20/2018 11:50	1	1	4	2018-05-20	2	1	0	0	1	0	1	0	0	0	0	0	0	0	0		1	108	62	92	16	0	0	1	1	1	0	0	1	0	3	3	1	4	5	6	1	2	0	0	0	0
56	1	HLD	5/22/2018 2:00	1	1	5	2018-05-22	2	1	0	1	0	0	1	0	0	0	0	0	0	0	0		1	132	89	102	20	0	0	1	1	1	0	0	1	0	3	3	1	4	5	6	1	1	0	0	1	0
[truncated: 7,636 more rows]
[truncated: 520 more columns]
